# Supplementary material for: [Hydridotris(pyrazol-1-yl-κN 2)borato]bis­(methyl­amino-κN)(triphenyl­phos­phine-κP)ruthenium(II) chloride dichloro­methane solvate monohydrate
Source: Acta Crystallogr Sect E Struct Rep Online. 2012 Oct 13;68(Pt 11):m1346. doi: 10.1107/S1600536812042110 (PMC3515107; doi:10.1107/S1600536812042110)
Supplement: Supplementary file 1 [file e-68-m1346-sup1.cif]

##############################################################################
#                                                                            #
# This CIF contains the data in a paper accepted for publication in          #
# Acta Crystallographica Section E. It conforms to the requirements of       #
# Notes for Authors for Acta Crystallographica Section E, and has been       #
# peer reviewed under the auspices of the IUCr Commission on Journals.       #
#                                                                            #
# Full details of the Crystallographic Information File format               #
# are given in the paper "The Crystallographic Information File (CIF):       #
# a New Standard Archive File for Crystallography" by S. R. Hall, F. H.      #
# Allen and I. D. Brown [Acta Cryst. (1991), A47, 655-685].                  #
#                                                                            #
# The current version of the core CIF dictionary is obtainable from          #
# ftp://ftp.iucr.org/pub/cif_core.dic.                                       #
#                                                                            #
# Software is freely available for graphical display of the structure(s)     #
# in this CIF. For information consult the CIF software page                 #
# http://www.iucr.org/resources/cif/software.                                #
#                                                                            #
# This file may be used for bona fide research purposes within the           #
# scientific community so long as proper attribution is given to the journal # 
# article from which it was obtained.                                        #
#                                                                            #
##############################################################################
data_I
_audit_creation_method     SHELXL-97
_chemical_name_systematic
;
[Hydridotris(pyrazol-1-yl-\k<i>N</i>^2^)borato]bis(methylamino-\<i>N</i>k)
(triphenylphosphine-\k<i>P</i>)ruthenium(II) chloride dichloromethane solvate
monohydrate
;
_chemical_name_common     ?
_chemical_formula_moiety     'C29 H35 B N8 P Ru, Cl, C H2 Cl2, H2 O'
_chemical_formula_sum     'C30 H39 B Cl3 N8 O P Ru'
_chemical_formula_iupac
                 '[Ru (C9 H10 B N6) (C H5 N)2 (C18 H15 P)] Cl , C H2 Cl2 , H2 O'
_chemical_formula_weight     776.89
_chemical_melting_point     ?
_symmetry_cell_setting     monoclinic
_symmetry_space_group_name_H-M     'P 21/c'
_symmetry_space_group_name_hall     '-P 2ybc'
loop_
    _symmetry_equiv_pos_as_xyz
    'x, y, z'
    '-x, y+1/2, -z+1/2'
    '-x, -y, -z'
    'x, -y-1/2, z-1/2'
_cell_length_a     12.3791(8)
_cell_length_b     13.1285(9)
_cell_length_c     21.5723(15)
_cell_angle_alpha     90.00
_cell_angle_beta     97.405(4)
_cell_angle_gamma     90.00
_cell_volume     3476.7(4)
_cell_formula_units_Z     4
_cell_measurement_reflns_used     973
_cell_measurement_theta_min     1.66
_cell_measurement_theta_max     25.03
_cell_measurement_temperature     200(2)
_exptl_crystal_description     prism
_exptl_crystal_colour     'pale yellow'
_exptl_crystal_size_max     0.25
_exptl_crystal_size_mid     0.13
_exptl_crystal_size_min     0.06
_exptl_crystal_density_diffrn     1.484
_exptl_crystal_density_meas     ?
_exptl_crystal_density_method     'not measured'
_exptl_crystal_F_000     1592
_exptl_absorpt_coefficient_mu     0.765
_exptl_absorpt_correction_type     multi-scan
_exptl_absorpt_process_details
;
(Blessing; 1995)
;
_exptl_absorpt_correction_T_min     0.8318
_exptl_absorpt_correction_T_max     0.9555
_exptl_special_details
;
;
_diffrn_ambient_temperature     200(2)
_diffrn_radiation_type     MoK\a
_diffrn_radiation_wavelength     0.71073
_diffrn_radiation_source     'fine-focus sealed tube'
_diffrn_radiation_monochromator     graphite
_diffrn_measurement_device_type     'Nonius KappaCCD'
_diffrn_measurement_method     '\f and \w scans'
_diffrn_detector_area_resol_mean     ?
_diffrn_reflns_number     22188
_diffrn_reflns_av_R_equivalents     0.1101
_diffrn_reflns_av_sigmaI/netI     0.1810
_diffrn_reflns_theta_min     1.66
_diffrn_reflns_theta_max     25.03
_diffrn_reflns_theta_full     25.03
_diffrn_measured_fraction_theta_max     0.993
_diffrn_measured_fraction_theta_full     0.993
_diffrn_reflns_limit_h_min     -14
_diffrn_reflns_limit_h_max     14
_diffrn_reflns_limit_k_min     -13
_diffrn_reflns_limit_k_max     15
_diffrn_reflns_limit_l_min     -25
_diffrn_reflns_limit_l_max     25
_refine_special_details
;
Refinement of <i>F</i>^2^ against ALL reflections. The weighted <i>R</i>-factor
<i>wR</i> and goodness of fit <i>S</i> are based on <i>F</i>^2^, conventional
<i>R</i>-factors <i>R</i> are based on <i>F</i>, with <i>F</i> set to zero for
negative <i>F</i>^2^. The threshold expression of <i>F</i>^2^ >
\s(<i>F</i>^2^) is used only for calculating <i>R</i>-factors(gt) <i>etc</i>.
and is not relevant to the choice of reflections for refinement.
<i>R</i>-factors based on <i>F</i>^2^ are statistically about twice as large
as those based on <i>F</i>, and <i>R</i>- factors based on ALL data will be
even larger.
;
_reflns_number_total     6102
_reflns_number_gt     2862
_reflns_threshold_expression     I>2\s(I)
_refine_ls_structure_factor_coef     Fsqd
_refine_ls_matrix_type     full
_refine_ls_R_factor_all     0.1812
_refine_ls_R_factor_gt     0.0711
_refine_ls_wR_factor_gt     0.1277
_refine_ls_wR_factor_ref     0.1670
_refine_ls_goodness_of_fit_ref     0.991
_refine_ls_restrained_S_all     0.991
_refine_ls_number_reflns     6102
_refine_ls_number_parameters     408
_refine_ls_number_restraints     0
_refine_ls_hydrogen_treatment     constr
_refine_ls_weighting_scheme     calc
_refine_ls_weighting_details
         'calc w=1/[\s^2^(Fo^2^)+(0.0634P)^2^+0.0000P] where P=(Fo^2^+2Fc^2^)/3'
_atom_sites_solution_hydrogens     geom
_atom_sites_solution_primary     direct
_atom_sites_solution_secondary     difmap
_refine_ls_shift/su_max     0.001
_refine_ls_shift/su_mean     0.000
_refine_diff_density_max     1.311
_refine_diff_density_min     -0.820
_refine_ls_extinction_method     none
_refine_ls_extinction_coef     ?
loop_
    _atom_type_symbol
    _atom_type_description
    _atom_type_scat_dispersion_real
    _atom_type_scat_dispersion_imag
    _atom_type_scat_source
    'C' 'C' 0.0033 0.0016
                         'International Tables Vol C Tables 4.2.6.8 and 6.1.1.4'
    'H' 'H' 0.0000 0.0000
                         'International Tables Vol C Tables 4.2.6.8 and 6.1.1.4'
    'N' 'N' 0.0061 0.0033
                         'International Tables Vol C Tables 4.2.6.8 and 6.1.1.4'
    'Cl' 'Cl' 0.1484 0.1585
                         'International Tables Vol C Tables 4.2.6.8 and 6.1.1.4'
    'Ru' 'Ru' -1.2594 0.8363
                         'International Tables Vol C Tables 4.2.6.8 and 6.1.1.4'
    'P' 'P' 0.1023 0.0942
                         'International Tables Vol C Tables 4.2.6.8 and 6.1.1.4'
    'B' 'B' 0.0013 0.0007
                         'International Tables Vol C Tables 4.2.6.8 and 6.1.1.4'
    'O' 'O' 0.0106 0.0060
                         'International Tables Vol C Tables 4.2.6.8 and 6.1.1.4'
_computing_data_collection     'COLLECT (Nonius, 2000)'
_computing_cell_refinement     'HKL SCALEPACK (Otwinowski & Minor, 1997)'
_computing_data_reduction
                            'HKL DENZO and SCALEPACK (Otwinowski & Minor, 1997)'
_computing_structure_solution     'SHELXS97 (Sheldrick, 2008)'
_computing_structure_refinement     'SHELXL97 (Sheldrick, 2008)'
_computing_molecular_graphics     'ORTEP-3 for Windows (Farrugia, 1997)'
_computing_publication_material     'WinGX (Farrugia, 1999)'
loop_
    _atom_site_type_symbol
    _atom_site_label
    _atom_site_fract_x
    _atom_site_fract_y
    _atom_site_fract_z
    _atom_site_U_iso_or_equiv
    _atom_site_adp_type
    _atom_site_calc_flag
    _atom_site_refinement_flags
    _atom_site_occupancy
    _atom_site_symmetry_multiplicity
    _atom_site_disorder_assembly
    _atom_site_disorder_group
    C C1 0.7768(6) 0.9797(6) 0.1920(4) 0.032(2) Uani d . 1 1 . .
    H H1 0.7820 0.9899 0.1489 0.038 Uiso calc R 1 1 . .
    C C2 0.7942(7) 1.0542(7) 0.2377(4) 0.042(2) Uani d . 1 1 . .
    H H2 0.8143 1.1232 0.2324 0.050 Uiso calc R 1 1 . .
    C C3 0.7765(6) 1.0081(7) 0.2914(4) 0.036(2) Uani d . 1 1 . .
    H H3 0.7809 1.0400 0.3312 0.043 Uiso calc R 1 1 . .
    C C4 0.8923(6) 0.6155(6) 0.2699(4) 0.036(2) Uani d . 1 1 . .
    H H4 0.9111 0.5689 0.2393 0.043 Uiso calc R 1 1 . .
    C C5 0.9391(7) 0.6182(7) 0.3310(4) 0.042(3) Uani d . 1 1 . .
    H H5 0.9958 0.5751 0.3498 0.051 Uiso calc R 1 1 . .
    C C6 0.8889(7) 0.6945(7) 0.3598(4) 0.041(2) Uani d . 1 1 . .
    H H6 0.9034 0.7144 0.4024 0.049 Uiso calc R 1 1 . .
    C C7 0.4925(7) 0.7002(6) 0.2441(4) 0.039(2) Uani d . 1 1 . .
    H H7 0.4547 0.6665 0.2088 0.047 Uiso calc R 1 1 . .
    C C8 0.4520(7) 0.7148(7) 0.3005(4) 0.045(3) Uani d . 1 1 . .
    H H8 0.3832 0.6945 0.3114 0.054 Uiso calc R 1 1 . .
    C C9 0.5335(7) 0.7650(7) 0.3366(4) 0.041(2) Uani d . 1 1 . .
    H H9 0.5305 0.7872 0.3783 0.050 Uiso calc R 1 1 . .
    C C10 0.9845(6) 0.7850(6) 0.1509(4) 0.030(2) Uani d . 1 1 . .
    C C11 1.0067(6) 0.8209(5) 0.2117(4) 0.025(2) Uani d . 1 1 . .
    H H11 0.9496 0.8314 0.2365 0.030 Uiso calc R 1 1 . .
    C C12 1.1155(7) 0.8413(6) 0.2360(4) 0.032(2) Uani d . 1 1 . .
    H H12 1.1313 0.8671 0.2773 0.039 Uiso calc R 1 1 . .
    C C13 1.1996(7) 0.8246(6) 0.2012(4) 0.038(2) Uani d . 1 1 . .
    H H13 1.2728 0.8378 0.2185 0.046 Uiso calc R 1 1 . .
    C C14 1.1762(7) 0.7890(7) 0.1416(5) 0.045(3) Uani d . 1 1 . .
    H H14 1.2341 0.7772 0.1176 0.054 Uiso calc R 1 1 . .
    C C15 1.0691(7) 0.7694(6) 0.1149(4) 0.042(3) Uani d . 1 1 . .
    H H15 1.0541 0.7458 0.0730 0.050 Uiso calc R 1 1 . .
    C C16 0.8175(6) 0.8324(6) 0.0499(4) 0.029(2) Uani d . 1 1 . .
    C C17 0.8805(7) 0.9189(7) 0.0449(4) 0.040(2) Uani d . 1 1 . .
    H H17 0.9409 0.9323 0.0757 0.048 Uiso calc R 1 1 . .
    C C18 0.8558(7) 0.9863(7) -0.0047(4) 0.043(3) Uani d . 1 1 . .
    H H18 0.9011 1.0439 -0.0080 0.052 Uiso calc R 1 1 . .
    C C19 0.7679(8) 0.9711(7) -0.0486(4) 0.044(3) Uani d . 1 1 . .
    H H19 0.7506 1.0186 -0.0816 0.053 Uiso calc R 1 1 . .
    C C20 0.7051(7) 0.8868(7) -0.0446(4) 0.038(2) Uani d . 1 1 . .
    H H20 0.6445 0.8750 -0.0754 0.046 Uiso calc R 1 1 . .
    C C21 0.7288(6) 0.8174(7) 0.0046(3) 0.033(2) Uani d . 1 1 . .
    H H21 0.6837 0.7593 0.0069 0.040 Uiso calc R 1 1 . .
    C C22 0.8747(6) 0.6233(6) 0.0854(4) 0.034(2) Uani d . 1 1 . .
    C C23 0.8167(7) 0.5810(7) 0.0324(4) 0.045(3) Uani d . 1 1 . .
    H H23 0.7608 0.6200 0.0091 0.054 Uiso calc R 1 1 . .
    C C24 0.8378(8) 0.4827(7) 0.0121(4) 0.052(3) Uani d . 1 1 . .
    H H24 0.7982 0.4568 -0.0252 0.062 Uiso calc R 1 1 . .
    C C25 0.9146(8) 0.4243(7) 0.0455(5) 0.051(3) Uani d . 1 1 . .
    H H25 0.9279 0.3571 0.0320 0.061 Uiso calc R 1 1 . .
    C C26 0.9736(7) 0.4623(7) 0.0989(4) 0.046(3) Uani d . 1 1 . .
    H H26 1.0280 0.4219 0.1223 0.055 Uiso calc R 1 1 . .
    C C27 0.9530(7) 0.5596(7) 0.1183(4) 0.037(2) Uani d . 1 1 . .
    H H27 0.9937 0.5846 0.1555 0.045 Uiso calc R 1 1 . .
    C C28 0.5159(7) 0.8916(7) 0.1380(4) 0.055(3) Uani d . 1 1 . .
    H H28A 0.4655 0.8603 0.1639 0.082 Uiso calc R 1 1 . .
    H H28B 0.4744 0.9240 0.1015 0.082 Uiso calc R 1 1 . .
    H H28C 0.5601 0.9430 0.1626 0.082 Uiso calc R 1 1 . .
    C C29 0.6553(8) 0.5105(7) 0.1935(4) 0.073(3) Uani d . 1 1 . .
    H H29A 0.7302 0.4939 0.2111 0.110 Uiso calc R 1 1 . .
    H H29B 0.6223 0.4516 0.1705 0.110 Uiso calc R 1 1 . .
    H H29C 0.6130 0.5278 0.2275 0.110 Uiso calc R 1 1 . .
    C C30 0.3166(9) 0.7761(9) -0.0453(5) 0.103(5) Uani d . 1 1 . .
    H H30A 0.3553 0.7143 -0.0569 0.123 Uiso calc R 1 1 . .
    H H30B 0.2924 0.7633 -0.0040 0.123 Uiso calc R 1 1 . .
    N N1 0.7516(5) 0.8910(5) 0.2177(3) 0.0273(17) Uani d . 1 1 . .
    N N2 0.7519(5) 0.9104(5) 0.2797(3) 0.0305(18) Uani d . 1 1 . .
    N N3 0.8157(5) 0.6886(5) 0.2595(3) 0.0272(17) Uani d . 1 1 . .
    N N4 0.8147(5) 0.7359(5) 0.3154(3) 0.0284(17) Uani d . 1 1 . .
    N N5 0.5924(5) 0.7400(5) 0.2464(3) 0.0326(17) Uani d . 1 1 . .
    N N6 0.6183(5) 0.7785(5) 0.3048(3) 0.0299(18) Uani d . 1 1 . .
    N N7 0.5880(5) 0.8123(5) 0.1169(3) 0.0316(17) Uani d . 1 1 . .
    H H7A 0.6220 0.8400 0.0854 0.038 Uiso calc R 1 1 . .
    H H7B 0.5443 0.7603 0.0995 0.038 Uiso calc R 1 1 . .
    N N8 0.6561(5) 0.5967(5) 0.1514(3) 0.0396(19) Uani d . 1 1 . .
    H H8A 0.5859 0.6044 0.1320 0.047 Uiso calc R 1 1 . .
    H H8B 0.6976 0.5780 0.1209 0.047 Uiso calc R 1 1 . .
    Cl Cl1 0.4076(2) 0.8772(3) -0.03824(13) 0.0900(10) Uani d . 1 1 . .
    Cl Cl2 0.2051(2) 0.7940(2) -0.09856(13) 0.0811(9) Uani d . 1 1 . .
    Cl Cl3 0.40486(19) 0.61848(19) 0.08092(10) 0.0552(7) Uani d . 1 1 . .
    Ru Ru1 0.71139(5) 0.74571(5) 0.18349(3) 0.0266(2) Uani d . 1 1 . .
    P P1 0.84429(16) 0.74734(19) 0.11836(9) 0.0289(5) Uani d . 1 1 . .
    B B1 0.7333(7) 0.8233(8) 0.3253(5) 0.035(3) Uani d . 1 1 . .
    H H1C 0.7418 0.8472 0.3697 0.042 Uiso calc R 1 1 . .
    O O1 0.4507(5) 0.3851(5) 0.0283(3) 0.078(2) Uani d . 1 1 . .
    H H1A 0.4588 0.4381 0.0491 0.093 Uiso d R 1 1 . .
    H H1B 0.4911 0.3729 0.0012 0.093 Uiso d R 1 1 . .
loop_
    _atom_site_aniso_label
    _atom_site_aniso_U_11
    _atom_site_aniso_U_22
    _atom_site_aniso_U_33
    _atom_site_aniso_U_12
    _atom_site_aniso_U_13
    _atom_site_aniso_U_23
    C1 0.026(5) 0.034(6) 0.037(6) 0.002(4) 0.009(4) 0.005(5)
    C2 0.045(6) 0.033(6) 0.048(6) -0.009(5) 0.003(5) -0.004(5)
    C3 0.027(5) 0.036(6) 0.042(6) -0.002(4) -0.007(4) -0.014(5)
    C4 0.027(5) 0.023(5) 0.060(7) 0.002(4) 0.008(5) 0.007(5)
    C5 0.023(5) 0.049(7) 0.052(7) -0.002(5) -0.006(5) 0.021(5)
    C6 0.033(6) 0.052(7) 0.037(6) 0.000(5) -0.001(5) 0.013(5)
    C7 0.021(5) 0.044(6) 0.050(6) -0.011(4) -0.005(5) 0.003(5)
    C8 0.024(5) 0.074(8) 0.038(6) -0.006(5) 0.006(5) 0.004(5)
    C9 0.034(6) 0.061(7) 0.030(5) 0.005(5) 0.007(4) 0.007(5)
    C10 0.014(5) 0.040(6) 0.036(5) 0.000(4) 0.001(4) 0.001(4)
    C11 0.026(5) 0.018(5) 0.031(5) 0.004(4) 0.006(4) 0.003(4)
    C12 0.031(6) 0.022(5) 0.040(6) -0.014(4) -0.010(5) 0.004(4)
    C13 0.014(5) 0.040(6) 0.058(7) -0.013(4) -0.005(5) -0.001(5)
    C14 0.022(5) 0.051(7) 0.066(7) -0.002(5) 0.015(5) 0.015(5)
    C15 0.028(5) 0.056(7) 0.042(5) -0.005(5) 0.008(4) -0.014(5)
    C16 0.025(5) 0.024(5) 0.038(5) 0.001(4) 0.003(4) 0.002(4)
    C17 0.032(6) 0.040(7) 0.048(6) 0.008(5) 0.010(5) -0.002(5)
    C18 0.040(6) 0.040(6) 0.053(7) -0.001(5) 0.019(5) 0.003(5)
    C19 0.042(7) 0.038(7) 0.056(7) 0.002(5) 0.019(5) 0.013(5)
    C20 0.034(6) 0.055(7) 0.026(5) 0.003(5) 0.003(4) -0.008(5)
    C21 0.035(6) 0.039(6) 0.026(5) 0.006(4) 0.002(4) 0.000(4)
    C22 0.029(5) 0.033(6) 0.041(6) -0.003(4) 0.004(4) -0.009(5)
    C23 0.027(6) 0.039(7) 0.069(7) 0.002(5) 0.007(5) -0.014(5)
    C24 0.051(7) 0.048(7) 0.052(7) -0.008(6) -0.009(5) -0.019(6)
    C25 0.044(7) 0.038(7) 0.072(8) 0.004(5) 0.016(6) -0.010(6)
    C26 0.044(6) 0.036(6) 0.056(7) 0.015(5) -0.002(5) 0.002(5)
    C27 0.045(6) 0.030(6) 0.037(6) 0.003(5) 0.002(4) -0.007(5)
    C28 0.031(6) 0.071(8) 0.058(7) 0.018(5) -0.010(5) 0.013(5)
    C29 0.074(8) 0.046(7) 0.091(8) -0.009(6) -0.026(6) 0.028(6)
    C30 0.062(8) 0.119(12) 0.122(10) -0.010(8) -0.007(8) 0.067(8)
    N1 0.020(4) 0.023(4) 0.038(5) -0.005(3) 0.000(3) 0.008(4)
    N2 0.027(4) 0.031(5) 0.033(5) -0.004(3) 0.001(3) -0.005(4)
    N3 0.023(4) 0.029(4) 0.029(4) -0.004(3) 0.001(3) 0.003(3)
    N4 0.026(4) 0.028(5) 0.029(4) -0.005(3) -0.002(3) 0.006(4)
    N5 0.021(4) 0.039(5) 0.037(4) -0.002(4) 0.002(3) 0.010(4)
    N6 0.034(5) 0.028(5) 0.027(4) 0.002(3) 0.004(3) 0.000(3)
    N7 0.020(4) 0.034(5) 0.040(4) 0.004(3) 0.000(3) 0.002(4)
    N8 0.027(4) 0.030(5) 0.062(5) -0.001(3) 0.010(4) 0.009(4)
    Cl1 0.061(2) 0.132(3) 0.076(2) 0.006(2) 0.0063(16) -0.027(2)
    Cl2 0.080(2) 0.075(2) 0.084(2) -0.0087(17) -0.0043(17) 0.0237(17)
    Cl3 0.0451(16) 0.0703(19) 0.0481(16) -0.0086(14) -0.0021(12) -0.0036(13)
    Ru1 0.0212(4) 0.0249(4) 0.0331(4) -0.0023(4) 0.0009(3) 0.0012(4)
    P1 0.0226(12) 0.0289(13) 0.0347(13) -0.0017(12) 0.0025(9) -0.0029(13)
    B1 0.020(6) 0.034(7) 0.049(7) 0.002(5) -0.001(5) 0.000(6)
    O1 0.085(5) 0.058(5) 0.094(6) -0.004(4) 0.028(4) 0.005(4)
_geom_special_details
;
All e.s.d.'s (except the e.s.d. in the dihedral angle between two l.s. planes)
are estimated using the full covariance matrix. The cell e.s.d.'s are taken
into account individually in the estimation of e.s.d.'s in distances, angles
and torsion angles; correlations between e.s.d.'s in cell parameters are only
used when they are defined by crystal symmetry. An approximate (isotropic)
treatment of cell e.s.d.'s is used for estimating e.s.d.'s involving l.s.
planes.
;
loop_
    _geom_bond_atom_site_label_1
    _geom_bond_atom_site_label_2
    _geom_bond_site_symmetry_2
    _geom_bond_distance
    _geom_bond_publ_flag
    C1 N1 . 1.344(9) ?
    C1 C2 . 1.385(10) ?
    C1 H1 . 0.9500 ?
    C2 C3 . 1.350(10) ?
    C2 H2 . 0.9500 ?
    C3 N2 . 1.335(9) ?
    C3 H3 . 0.9500 ?
    C4 N3 . 1.348(9) ?
    C4 C5 . 1.371(10) ?
    C4 H4 . 0.9500 ?
    C5 C6 . 1.370(11) ?
    C5 H5 . 0.9500 ?
    C6 N4 . 1.353(8) ?
    C6 H6 . 0.9500 ?
    C7 N5 . 1.337(9) ?
    C7 C8 . 1.388(10) ?
    C7 H7 . 0.9500 ?
    C8 C9 . 1.363(10) ?
    C8 H8 . 0.9500 ?
    C9 N6 . 1.338(9) ?
    C9 H9 . 0.9500 ?
    C10 C11 . 1.387(9) ?
    C10 C15 . 1.397(10) ?
    C10 P1 . 1.854(8) ?
    C11 C12 . 1.406(9) ?
    C11 H11 . 0.9500 ?
    C12 C13 . 1.377(10) ?
    C12 H12 . 0.9500 ?
    C13 C14 . 1.364(10) ?
    C13 H13 . 0.9500 ?
    C14 C15 . 1.400(10) ?
    C14 H14 . 0.9500 ?
    C15 H15 . 0.9500 ?
    C16 C21 . 1.387(9) ?
    C16 C17 . 1.390(10) ?
    C16 P1 . 1.847(8) ?
    C17 C18 . 1.392(10) ?
    C17 H17 . 0.9500 ?
    C18 C19 . 1.362(10) ?
    C18 H18 . 0.9500 ?
    C19 C20 . 1.361(11) ?
    C19 H19 . 0.9500 ?
    C20 C21 . 1.400(10) ?
    C20 H20 . 0.9500 ?
    C21 H21 . 0.9500 ?
    C22 C23 . 1.387(10) ?
    C22 C27 . 1.401(10) ?
    C22 P1 . 1.835(9) ?
    C23 C24 . 1.397(11) ?
    C23 H23 . 0.9500 ?
    C24 C25 . 1.355(11) ?
    C24 H24 . 0.9500 ?
    C25 C26 . 1.376(11) ?
    C25 H25 . 0.9500 ?
    C26 C27 . 1.377(10) ?
    C26 H26 . 0.9500 ?
    C27 H27 . 0.9500 ?
    C28 N7 . 1.480(9) ?
    C28 H28A . 0.9800 ?
    C28 H28B . 0.9800 ?
    C28 H28C . 0.9800 ?
    C29 N8 . 1.452(9) ?
    C29 H29A . 0.9800 ?
    C29 H29B . 0.9800 ?
    C29 H29C . 0.9800 ?
    C30 Cl2 . 1.695(10) ?
    C30 Cl1 . 1.735(11) ?
    C30 H30A . 0.9900 ?
    C30 H30B . 0.9900 ?
    N1 N2 . 1.360(8) ?
    N1 Ru1 . 2.083(6) ?
    N2 B1 . 1.545(11) ?
    N3 N4 . 1.359(7) ?
    N3 Ru1 . 2.091(6) ?
    N4 B1 . 1.560(11) ?
    N5 N6 . 1.357(8) ?
    N5 Ru1 . 2.129(6) ?
    N6 B1 . 1.551(10) ?
    N7 Ru1 . 2.143(5) ?
    N7 H7A . 0.9200 ?
    N7 H7B . 0.9200 ?
    N8 Ru1 . 2.156(6) ?
    N8 H8A . 0.9200 ?
    N8 H8B . 0.9200 ?
    Ru1 P1 . 2.297(2) ?
    B1 H1C . 1.0000 ?
    O1 H1A . 0.8276 ?
    O1 H1B . 0.8319 ?
loop_
    _geom_angle_atom_site_label_1
    _geom_angle_atom_site_label_2
    _geom_angle_atom_site_label_3
    _geom_angle_site_symmetry_1
    _geom_angle_site_symmetry_3
    _geom_angle
    _geom_angle_publ_flag
    N1 C1 C2 . . 110.0(8) ?
    N1 C1 H1 . . 125.0 ?
    C2 C1 H1 . . 125.0 ?
    C3 C2 C1 . . 105.5(9) ?
    C3 C2 H2 . . 127.3 ?
    C1 C2 H2 . . 127.3 ?
    N2 C3 C2 . . 109.0(8) ?
    N2 C3 H3 . . 125.5 ?
    C2 C3 H3 . . 125.5 ?
    N3 C4 C5 . . 110.1(8) ?
    N3 C4 H4 . . 125.0 ?
    C5 C4 H4 . . 125.0 ?
    C6 C5 C4 . . 107.1(8) ?
    C6 C5 H5 . . 126.4 ?
    C4 C5 H5 . . 126.4 ?
    N4 C6 C5 . . 106.3(8) ?
    N4 C6 H6 . . 126.9 ?
    C5 C6 H6 . . 126.9 ?
    N5 C7 C8 . . 110.5(8) ?
    N5 C7 H7 . . 124.7 ?
    C8 C7 H7 . . 124.7 ?
    C9 C8 C7 . . 104.1(8) ?
    C9 C8 H8 . . 128.0 ?
    C7 C8 H8 . . 128.0 ?
    N6 C9 C8 . . 110.1(8) ?
    N6 C9 H9 . . 125.0 ?
    C8 C9 H9 . . 125.0 ?
    C11 C10 C15 . . 120.3(7) ?
    C11 C10 P1 . . 120.7(6) ?
    C15 C10 P1 . . 118.8(6) ?
    C10 C11 C12 . . 118.7(8) ?
    C10 C11 H11 . . 120.7 ?
    C12 C11 H11 . . 120.7 ?
    C13 C12 C11 . . 121.5(8) ?
    C13 C12 H12 . . 119.3 ?
    C11 C12 H12 . . 119.3 ?
    C14 C13 C12 . . 118.9(8) ?
    C14 C13 H13 . . 120.5 ?
    C12 C13 H13 . . 120.5 ?
    C13 C14 C15 . . 121.8(9) ?
    C13 C14 H14 . . 119.1 ?
    C15 C14 H14 . . 119.1 ?
    C10 C15 C14 . . 118.8(8) ?
    C10 C15 H15 . . 120.6 ?
    C14 C15 H15 . . 120.6 ?
    C21 C16 C17 . . 117.5(8) ?
    C21 C16 P1 . . 121.5(6) ?
    C17 C16 P1 . . 120.8(6) ?
    C16 C17 C18 . . 120.6(8) ?
    C16 C17 H17 . . 119.7 ?
    C18 C17 H17 . . 119.7 ?
    C19 C18 C17 . . 121.2(9) ?
    C19 C18 H18 . . 119.4 ?
    C17 C18 H18 . . 119.4 ?
    C20 C19 C18 . . 119.1(9) ?
    C20 C19 H19 . . 120.5 ?
    C18 C19 H19 . . 120.5 ?
    C19 C20 C21 . . 120.8(8) ?
    C19 C20 H20 . . 119.6 ?
    C21 C20 H20 . . 119.6 ?
    C16 C21 C20 . . 120.7(8) ?
    C16 C21 H21 . . 119.6 ?
    C20 C21 H21 . . 119.6 ?
    C23 C22 C27 . . 115.4(8) ?
    C23 C22 P1 . . 124.4(7) ?
    C27 C22 P1 . . 119.8(6) ?
    C22 C23 C24 . . 122.0(9) ?
    C22 C23 H23 . . 119.0 ?
    C24 C23 H23 . . 119.0 ?
    C25 C24 C23 . . 120.2(9) ?
    C25 C24 H24 . . 119.9 ?
    C23 C24 H24 . . 119.9 ?
    C24 C25 C26 . . 120.0(9) ?
    C24 C25 H25 . . 120.0 ?
    C26 C25 H25 . . 120.0 ?
    C25 C26 C27 . . 119.4(8) ?
    C25 C26 H26 . . 120.3 ?
    C27 C26 H26 . . 120.3 ?
    C26 C27 C22 . . 122.9(8) ?
    C26 C27 H27 . . 118.5 ?
    C22 C27 H27 . . 118.5 ?
    N7 C28 H28A . . 109.5 ?
    N7 C28 H28B . . 109.5 ?
    H28A C28 H28B . . 109.5 ?
    N7 C28 H28C . . 109.5 ?
    H28A C28 H28C . . 109.5 ?
    H28B C28 H28C . . 109.5 ?
    N8 C29 H29A . . 109.5 ?
    N8 C29 H29B . . 109.5 ?
    H29A C29 H29B . . 109.5 ?
    N8 C29 H29C . . 109.5 ?
    H29A C29 H29C . . 109.5 ?
    H29B C29 H29C . . 109.5 ?
    Cl2 C30 Cl1 . . 114.6(6) ?
    Cl2 C30 H30A . . 108.6 ?
    Cl1 C30 H30A . . 108.6 ?
    Cl2 C30 H30B . . 108.6 ?
    Cl1 C30 H30B . . 108.6 ?
    H30A C30 H30B . . 107.6 ?
    C1 N1 N2 . . 105.8(7) ?
    C1 N1 Ru1 . . 134.9(6) ?
    N2 N1 Ru1 . . 119.3(5) ?
    C3 N2 N1 . . 109.8(7) ?
    C3 N2 B1 . . 129.7(8) ?
    N1 N2 B1 . . 120.4(7) ?
    C4 N3 N4 . . 105.3(6) ?
    C4 N3 Ru1 . . 137.4(6) ?
    N4 N3 Ru1 . . 117.2(5) ?
    C6 N4 N3 . . 111.2(7) ?
    C6 N4 B1 . . 126.2(7) ?
    N3 N4 B1 . . 122.5(6) ?
    C7 N5 N6 . . 106.7(7) ?
    C7 N5 Ru1 . . 134.6(6) ?
    N6 N5 Ru1 . . 118.6(5) ?
    C9 N6 N5 . . 108.7(7) ?
    C9 N6 B1 . . 131.0(7) ?
    N5 N6 B1 . . 120.2(7) ?
    C28 N7 Ru1 . . 119.1(5) ?
    C28 N7 H7A . . 107.5 ?
    Ru1 N7 H7A . . 107.5 ?
    C28 N7 H7B . . 107.5 ?
    Ru1 N7 H7B . . 107.5 ?
    H7A N7 H7B . . 107.0 ?
    C29 N8 Ru1 . . 122.3(5) ?
    C29 N8 H8A . . 106.8 ?
    Ru1 N8 H8A . . 106.8 ?
    C29 N8 H8B . . 106.8 ?
    Ru1 N8 H8B . . 106.8 ?
    H8A N8 H8B . . 106.6 ?
    N1 Ru1 N3 . . 87.4(2) ?
    N1 Ru1 N5 . . 87.7(3) ?
    N3 Ru1 N5 . . 84.0(2) ?
    N1 Ru1 N7 . . 88.9(2) ?
    N3 Ru1 N7 . . 170.5(2) ?
    N5 Ru1 N7 . . 87.1(2) ?
    N1 Ru1 N8 . . 174.9(2) ?
    N3 Ru1 N8 . . 93.7(2) ?
    N5 Ru1 N8 . . 87.4(3) ?
    N7 Ru1 N8 . . 89.2(2) ?
    N1 Ru1 P1 . . 92.90(19) ?
    N3 Ru1 P1 . . 93.67(19) ?
    N5 Ru1 P1 . . 177.59(17) ?
    N7 Ru1 P1 . . 95.24(18) ?
    N8 Ru1 P1 . . 92.02(18) ?
    C22 P1 C16 . . 104.6(4) ?
    C22 P1 C10 . . 98.9(4) ?
    C16 P1 C10 . . 101.8(4) ?
    C22 P1 Ru1 . . 115.3(3) ?
    C16 P1 Ru1 . . 115.2(3) ?
    C10 P1 Ru1 . . 118.7(3) ?
    N2 B1 N6 . . 107.8(6) ?
    N2 B1 N4 . . 107.8(7) ?
    N6 B1 N4 . . 105.5(7) ?
    N2 B1 H1C . . 111.8 ?
    N6 B1 H1C . . 111.8 ?
    N4 B1 H1C . . 111.8 ?
    H1A O1 H1B . . 120.1 ?
loop_
    _geom_hbond_atom_site_label_D
    _geom_hbond_atom_site_label_H
    _geom_hbond_atom_site_label_A
    _geom_hbond_site_symmetry_A
    _geom_hbond_distance_DH
    _geom_hbond_distance_HA
    _geom_hbond_distance_DA
    _geom_hbond_angle_DHA
    N7 H7B Cl3 . 0.92 2.54 3.430(7) 164.1
    N8 H8A Cl3 . 0.92 2.37 3.293(6) 178.1
    O1 H1A Cl3 . 0.83 2.58 3.342(7) 154.1
    O1 H1B Cl3 3_665 0.83 2.32 3.136(7) 165.5
data_global
_journal_date_recd_electronic     2012-09-26
_journal_date_accepted     2012-10-08
_journal_name_full     'Acta Crystallographica, Section E'
_journal_year     2012
_journal_volume     68
_journal_issue     11
_journal_page_first     m1346
_journal_page_last     m1346
_journal_paper_category     QM
_journal_paper_doi     10.1107/S1600536812042110
_journal_coeditor_code     NG5297
_publ_contact_author_name     'Yih Hsing Lo'
_publ_contact_author_address
; Department of Natural Science
  Taipei Municipal University of Education
  Taipei 10048
  Taiwan
;
_publ_contact_author_email     yhlo@mail.tmue.edu.tw
_publ_contact_author_fax     '886 2 2586 1939'
_publ_contact_author_phone     '886 2 2592 5252'
_publ_section_title
;\
[Hydridotris(pyrazol-1-yl-\k<i>N</i>^2^)borato]bis(methylamino-\k<i>N</i>)\
(triphenylphosphine-\k<i>P</i>)ruthenium(II) chloride dichloromethane solvate
monohydrate
;
_publ_section_title_footnote     .
loop_
    _publ_author_name
    _publ_author_footnote
    _publ_author_address
    'Lin, Yi-Dong' .
;
Department of Applied Physics and Chemistry
Taipei Municipal University of Education
Taipei 10048
Taiwan
;
    'Chin-Pei Chang' .
;
Department of Applied Physics and Chemistry
Taipei Municipal University of Education
Taipei 10048
Taiwan
;
    'Quan-Sheng Huang' .
;
Department of Applied Physics and Chemistry
Taipei Municipal University of Education
Taipei 10048
Taiwan
;
    'Yih-Hsing Lo' .
;
Department of Applied Physics and Chemistry
Taipei Municipal University of Education
Taipei 10048
Taiwan
;
_cell_special_details     ?
