# Supplementary material for: [Hydridotris(pyrazol-1-yl-κN 2)borato]bis­(methyl­amino-κN)(triphenyl­phos­phine-κP)ruthenium(II) chloride dichloro­methane solvate monohydrate
Source: Acta Crystallogr Sect E Struct Rep Online. 2012 Oct 13;68(Pt 11):m1346. doi: 10.1107/S1600536812042110 (PMC3515107; doi:10.1107/S1600536812042110)
Supplement: Supplementary file 2 [file e-68-m1346-Isup2.hkl]

# 
# h,k,l, Fc-squared, Fo-squared, sigma(Fo-squared) and status flag 
# 
data_I
_shelx_title ' ch14200_0m in P2(1)/c' 
_shelx_refln_list_code          4 
_shelx_F_calc_maximum      338.40 
_exptl_crystal_F_000      1592.00 
_reflns_d_resolution_high  0.8400 
 
loop_ 
 _symmetry_equiv_pos_as_xyz 
 'x, y, z' 
 '-x, y+1/2, -z+1/2' 
 '-x, -y, -z' 
 'x, -y-1/2, z-1/2' 
 
_cell_length_a    12.3791 
_cell_length_b    13.1285 
_cell_length_c    21.5723 
_cell_angle_alpha  90.000 
_cell_angle_beta   97.405 
_cell_angle_gamma  90.000 
 
_shelx_F_squared_multiplier     1.000 
 
loop_ 
 _refln_index_h 
 _refln_index_k 
 _refln_index_l 
 _refln_F_squared_calc 
 _refln_F_squared_meas 
 _refln_F_squared_sigma 
 _refln_observed_status 
   1   0   0       23.64       -6.78     40.04 o 
   2   0   0    49992.94    55691.91   1408.46 o 
   3   0   0    10005.84    11596.36    318.76 o 
   4   0   0     2098.99     2397.07    140.83 o 
   5   0   0     2711.88     2757.48    164.34 o 
   6   0   0     2080.76     2035.53    210.33 o 
   7   0   0    13476.44    13291.57    398.91 o 
   8   0   0     1486.42      806.41    362.86 o 
   9   0   0     8485.22     8674.79    573.29 o 
  10   0   0     9029.25     8713.72    908.67 o 
  11   0   0      125.43     -112.12    420.14 o 
  12   0   0      762.65      603.73    531.03 o 
  13   0   0       82.50      -23.41    503.93 o 
  14   0   0      881.54     -126.91    543.35 o 
   2   1   0      300.73      306.17     37.10 o 
   3   1   0    10654.87    12207.48    216.22 o 
   4   1   0    13480.76    13256.96    228.00 o 
   5   1   0      204.49      243.53     74.43 o 
   6   1   0    29747.25    28970.95    473.53 o 
   7   1   0      475.73      396.33     94.43 o 
   8   1   0    15756.05    15610.67    451.83 o 
   9   1   0      171.12       -9.11    166.08 o 
  10   1   0     5600.30     5320.56    561.49 o 
  11   1   0     1139.29     1090.92    384.14 o 
  12   1   0      538.27      302.15    555.68 o 
  13   1   0     1275.73      668.16    408.04 o 
  14   1   0      307.40      247.32    408.56 o 
   0   2   0   112811.67    76521.80   3250.27 o 
   2   2   0     9989.71     9362.78    191.48 o 
   3   2   0      228.09      298.67     60.12 o 
   4   2   0     1545.32     1769.78     84.55 o 
   5   2   0     4941.52     4704.15    140.56 o 
   6   2   0     1494.49     1451.88    104.01 o 
   7   2   0    18757.58    17877.52    340.72 o 
   8   2   0     3974.91     4235.79    243.59 o 
   9   2   0    12310.24    11494.41    589.86 o 
  10   2   0     6347.65     5845.88    564.99 o 
  11   2   0     3442.91     3645.86    497.03 o 
  12   2   0     1740.92     2239.14    893.27 o 
  13   2   0        6.22      213.36    381.97 o 
  14   2   0     1463.72     1445.93    491.81 o 
   1   3   0     9182.51     7628.72    366.57 o 
   2   3   0    17400.58    18021.24    448.70 o 
   3   3   0      179.04      331.91     75.35 o 
   4   3   0        4.68       11.81     41.19 o 
   5   3   0      409.27      432.97     69.51 o 
   6   3   0     6720.81     6518.29    175.90 o 
   7   3   0      314.25      186.70    101.53 o 
   8   3   0    31567.27    29866.19    746.76 o 
   9   3   0     5820.44     5930.18    650.54 o 
  10   3   0     2761.70     2643.12    431.98 o 
  11   3   0     3555.57     3425.38    975.20 o 
  12   3   0        0.44     -238.95    317.56 o 
  13   3   0      547.31      458.38    391.96 o 
  14   3   0      458.49     -194.34    375.94 o 
   0   4   0    20651.76    20354.23   1027.57 o 
   1   4   0     2706.15     2540.97    226.85 o 
   2   4   0    38556.33    36485.80    818.78 o 
   3   4   0      337.37      388.44     59.49 o 
   4   4   0     9036.11     7821.35    187.30 o 
   5   4   0     3473.88     3005.07    136.61 o 
   6   4   0     7804.75     8191.65    185.53 o 
   7   4   0     4814.60     4798.98    205.13 o 
   8   4   0     2982.54     3421.67    236.85 o 
   9   4   0     3959.47     3628.66    438.78 o 
  10   4   0      259.83       74.81    332.67 o 
  11   4   0     1187.48     1947.71    405.95 o 
  12   4   0     3129.95     3054.59    490.18 o 
  13   4   0     1590.89     1118.55    425.15 o 
  14   4   0     3559.09     2752.50    740.49 o 
   1   5   0    26679.36    25374.83    701.50 o 
   2   5   0     7002.60     6993.19    353.38 o 
   3   5   0      522.00      555.85    100.61 o 
   4   5   0      447.13      493.29     85.15 o 
   5   5   0       36.17       18.78    107.52 o 
   6   5   0     6789.16     6875.45    212.62 o 
   7   5   0        3.48     -104.99    151.35 o 
   8   5   0    13747.75    13420.84    698.90 o 
   9   5   0      960.28     1568.94    353.67 o 
  10   5   0     1108.61     1396.87    348.90 o 
  11   5   0     2652.33     2738.95    629.60 o 
  12   5   0       94.53     -163.87    428.77 o 
  13   5   0     1000.04      287.08    487.91 o 
   0   6   0    33703.21    33384.88   1647.31 o 
   1   6   0     1828.95     2032.92    154.78 o 
   2   6   0     3170.87     2672.14    192.26 o 
   3   6   0     4448.94     4449.98    351.89 o 
   4   6   0      473.96      381.77     77.83 o 
   5   6   0    11060.88    10536.39    292.88 o 
   6   6   0      176.45      239.58    114.57 o 
   7   6   0     8060.32     8008.75    374.38 o 
   8   6   0     1670.04     1122.44    415.22 o 
   9   6   0     5730.20     5408.90    691.21 o 
  10   6   0      363.45      421.38    400.43 o 
  11   6   0      298.48       11.09    412.75 o 
  12   6   0     1012.35     1055.91    526.11 o 
  13   6   0      304.49      915.45    544.59 o 
   1   7   0    23668.44    23854.72    917.83 o 
   2   7   0      425.01      589.12    133.14 o 
   3   7   0     6987.78     7675.11    294.67 o 
   4   7   0     3539.45     3269.18    195.20 o 
   5   7   0       17.90        6.44    176.34 o 
   6   7   0    10262.38    10223.67    514.65 o 
   7   7   0     2998.43     3151.70    458.34 o 
   8   7   0     2209.35     2613.28    478.05 o 
   9   7   0       10.09     -296.94    296.94 o 
  10   7   0     1604.42     1630.06    492.84 o 
  11   7   0     2303.12     1631.30    534.73 o 
  12   7   0       69.35       35.73    436.16 o 
  13   7   0     1845.00     1733.56    591.41 o 
   0   8   0    20870.89    20749.73   1217.31 o 
   1   8   0     4977.15     5863.05    680.73 o 
   2   8   0     5368.01     5542.21    298.09 o 
   3   8   0     1837.97     2220.31    196.69 o 
   4   8   0      222.03      189.94    135.69 o 
   5   8   0     5193.53     5370.67    248.10 o 
   6   8   0      448.03      365.61    219.98 o 
   7   8   0     9136.25     9384.88    724.47 o 
   8   8   0      152.27      420.14    324.04 o 
   9   8   0     3819.26     3269.98    533.50 o 
  10   8   0      271.96     -309.26    309.26 o 
  11   8   0      156.12     -353.61    354.84 o 
  12   8   0      779.45      152.78    405.36 o 
   1   9   0     7617.13     7962.90    573.34 o 
   2   9   0       13.68     -254.34    258.99 o 
   3   9   0     4911.65     6103.88    276.96 o 
   4   9   0      866.22     1013.67    165.01 o 
   5   9   0       22.31      152.20    162.75 o 
   6   9   0     4632.49     4684.86    372.35 o 
   7   9   0     1152.72     1314.65    308.02 o 
   8   9   0     1868.07     1014.02    338.83 o 
   9   9   0      655.69      547.05    351.15 o 
  10   9   0     1208.79      912.98    404.13 o 
  11   9   0      897.12      662.87    407.82 o 
   0  10   0      670.14     1221.01    511.32 o 
   1  10   0      138.35     -285.99    285.99 o 
   2  10   0     2203.98     3012.69    434.48 o 
   3  10   0     1598.45     2000.28    230.67 o 
   4  10   0      202.96      734.82    166.17 o 
   5  10   0     3923.81     3749.29    442.01 o 
   6  10   0       73.05      443.27    236.80 o 
   7  10   0     4864.51     4600.74    382.57 o 
   8  10   0      981.48      854.62    344.99 o 
   9  10   0     3501.95     3355.13    405.98 o 
  10  10   0      401.42       62.84    335.13 o 
  11  10   0      260.50      549.51    374.56 o 
   1  11   0     5462.98     6395.16    583.73 o 
   2  11   0      737.39      395.21    339.54 o 
   3  11   0     1852.91     1778.23    403.81 o 
   4  11   0        6.24      367.53    191.21 o 
   5  11   0        0.41       78.07    186.35 o 
   6  11   0     1541.21     1860.70    307.85 o 
   7  11   0     1113.97     1296.21    304.61 o 
   8  11   0     6675.69     6995.10    563.95 o 
   9  11   0     1217.92      917.85    330.06 o 
  10  11   0     1696.35     1318.94    374.89 o 
   0  12   0     3956.88     4107.81    688.74 o 
   1  12   0       53.74      120.82    398.58 o 
   2  12   0     5782.70     6413.73   1014.02 o 
   3  12   0      330.93      187.54    312.88 o 
   4  12   0      293.80      108.98    330.48 o 
   5  12   0     2751.21     2191.98    415.95 o 
   6  12   0      275.79      529.48    394.89 o 
   7  12   0     3323.70     3779.64    678.89 o 
   8  12   0      302.07      435.65    292.65 o 
   9  12   0     1428.71     1169.87    332.12 o 
   1  13   0     9479.46     9954.19    906.21 o 
   2  13   0      260.10      406.65    370.43 o 
   3  13   0     2642.68     2937.74    834.75 o 
   4  13   0       67.33      195.69    353.27 o 
   5  13   0       45.10     -356.69    356.69 o 
   6  13   0     1853.85     1567.23    596.33 o 
   7  13   0      101.10     -337.59    494.07 o 
   8  13   0     1517.60     2213.65    368.48 o 
   0  14   0     6005.96     6636.07    931.46 o 
   1  14   0       71.42     -202.38    515.63 o 
   2  14   0     2241.89     1968.43    652.40 o 
   3  14   0      378.11       31.96    377.64 o 
   4  14   0      621.00      387.65    393.96 o 
   5  14   0      852.65      642.52    396.64 o 
   6  14   0        0.05       29.57    486.68 o 
   1  15   0     2850.04     2308.39    575.39 o 
   2  15   0       18.95      134.18    850.76 o 
   3  15   0      473.78      -85.01    377.67 o 
   4  15   0      705.19      363.52    801.48 o 
 -14   1   1        5.45     -356.48    356.48 o 
 -13   1   1       34.38      -86.15    359.76 o 
 -12   1   1      314.77      873.94    389.47 o 
 -11   1   1       88.46      -56.23    324.49 o 
 -10   1   1       11.58      -37.63    331.32 o 
  -9   1   1        3.45       98.31    177.37 o 
  -8   1   1      224.10      213.50    134.44 o 
  -7   1   1     1914.87     2000.97    136.07 o 
  -6   1   1     1515.88     1603.03    106.37 o 
  -5   1   1     6896.65     7517.66    166.31 o 
  -4   1   1    16207.41    16545.07    259.54 o 
  -3   1   1     3283.64     4024.56    122.01 o 
  -2   1   1       20.12       44.99     34.52 o 
  -1   1   1     1351.44      323.34    195.29 o 
   0   1   1      108.84      -24.64     25.87 o 
   1   1   1      719.18      368.83    284.61 o 
   2   1   1    13002.46    12086.99    212.71 o 
   3   1   1    14025.56    16498.91    268.20 o 
   4   1   1     9054.48     9647.41    189.83 o 
   5   1   1     4189.00     4700.80    140.29 o 
   6   1   1       28.79       -5.17     75.63 o 
   7   1   1     1230.59     1007.24    106.20 o 
   8   1   1       92.22      -14.48    140.92 o 
   9   1   1       80.66     -169.37    229.60 o 
  10   1   1      444.93      395.44    378.87 o 
  11   1   1      104.81      265.76    319.97 o 
  12   1   1      805.94      258.65    344.79 o 
  13   1   1      118.77      249.19    412.14 o 
  14   1   1      106.21     -196.13    703.53 o 
 -14   2   1       19.54     -375.45    375.45 o 
 -13   2   1      352.81     -204.95    356.39 o 
 -12   2   1       12.98     -213.70    327.77 o 
 -11   2   1      333.04      358.10    571.08 o 
 -10   2   1      586.84     1204.42    360.59 o 
  -9   2   1       16.96        3.63    278.48 o 
  -8   2   1     3271.15     3324.35    206.29 o 
  -7   2   1      270.28      141.70    101.90 o 
  -6   2   1      288.33      511.83     84.78 o 
  -5   2   1       29.41       38.57     64.23 o 
  -4   2   1    19145.77    20385.32    301.82 o 
  -3   2   1      238.49      494.65     63.76 o 
  -2   2   1      224.70      136.46     53.50 o 
  -1   2   1      214.32      162.64    115.82 o 
   0   2   1     1147.97      679.47     90.80 o 
   1   2   1      567.21      739.78     93.81 o 
   2   2   1     1708.82     2317.38     98.84 o 
   3   2   1       88.76      234.43     66.94 o 
   4   2   1     1017.24     1258.44     75.83 o 
   5   2   1       58.33      -61.70     61.70 o 
   6   2   1        1.65      -58.48     71.27 o 
   7   2   1     1798.01     1808.15    130.93 o 
   8   2   1      545.91      504.76    139.58 o 
   9   2   1      158.60      178.24    266.55 o 
  10   2   1      219.53       90.72    310.79 o 
  11   2   1       32.07     -286.78    286.78 o 
  12   2   1      389.22      654.58    358.49 o 
  13   2   1        4.62       55.89    809.49 o 
  14   2   1       62.86      337.93    411.17 o 
 -14   3   1       23.88     -316.57    368.79 o 
 -13   3   1      861.33      657.17    411.21 o 
 -12   3   1      307.72      232.87    346.18 o 
 -11   3   1      675.30      582.42    349.29 o 
 -10   3   1      807.25      883.80    361.72 o 
  -9   3   1     1071.69      785.56    580.07 o 
  -8   3   1     3114.77     3224.11    320.87 o 
  -7   3   1        1.64       34.19     93.01 o 
  -6   3   1      131.73      264.78     76.75 o 
  -5   3   1       99.97       74.02     61.68 o 
  -4   3   1      253.05      179.44     59.67 o 
  -3   3   1     1082.76     1017.82     84.20 o 
  -2   3   1    15096.74    17272.08    446.02 o 
  -1   3   1     5576.00     5969.25    302.89 o 
   0   3   1    15255.50    14573.61    460.09 o 
   1   3   1       55.13      -72.62     90.96 o 
   2   3   1    26495.59    27125.57    560.70 o 
   3   3   1     1396.87     1364.82     76.81 o 
   4   3   1       41.16      -17.64     43.40 o 
   5   3   1     5386.40     5872.13    150.41 o 
   6   3   1      788.14      838.86     89.27 o 
   7   3   1      168.56      -26.30    102.06 o 
   8   3   1       90.31      134.84    159.00 o 
   9   3   1      143.27      353.03    285.61 o 
  10   3   1      237.55      247.30    307.11 o 
  11   3   1        7.89     -264.41    264.41 o 
  12   3   1       11.75      -61.90    323.71 o 
  13   3   1       34.01     -322.72    322.72 o 
  14   3   1       16.38     -178.20    354.85 o 
 -14   4   1       14.08      556.91    598.80 o 
 -13   4   1       78.27     -134.17    358.74 o 
 -12   4   1      240.88     -347.43    434.31 o 
 -11   4   1       61.85     -273.24    367.16 o 
 -10   4   1        0.89     -294.69    294.69 o 
  -9   4   1       96.32     -216.71    553.21 o 
  -8   4   1      292.79      167.70    258.60 o 
  -7   4   1       70.42       11.57    102.79 o 
  -6   4   1        9.32       29.26     58.84 o 
  -5   4   1     1008.16      942.22     95.41 o 
  -4   4   1      593.87      714.98     82.61 o 
  -3   4   1     7159.02     7460.84    201.73 o 
  -2   4   1      111.64        4.92     75.80 o 
  -1   4   1      119.49      153.94    219.93 o 
   0   4   1      446.26      483.21     97.07 o 
   1   4   1     6519.51     7203.80    269.88 o 
   2   4   1     4882.51     4404.32    203.13 o 
   3   4   1     1999.63     2118.57     80.83 o 
   4   4   1     1443.66     1532.59     92.77 o 
   5   4   1     2145.77     2273.50    123.35 o 
   6   4   1       55.46       50.80     71.90 o 
   7   4   1        5.72     -105.98    105.98 o 
   8   4   1      187.44       45.67    282.63 o 
   9   4   1       64.57       31.64    346.84 o 
  10   4   1       41.25       22.16    285.70 o 
  11   4   1      110.81      173.55    294.69 o 
  12   4   1      124.95      -80.92    322.26 o 
  13   4   1      126.46     -309.35    357.92 o 
  14   4   1      127.73     -117.05    516.25 o 
 -13   5   1       46.07     -377.02    437.39 o 
 -12   5   1      217.10       23.41    446.02 o 
 -11   5   1       15.09     -121.98    420.14 o 
 -10   5   1       11.46       10.63    289.98 o 
  -9   5   1       87.74       27.92    294.28 o 
  -8   5   1      264.24      -83.01    270.74 o 
  -7   5   1      542.34      585.92    153.71 o 
  -6   5   1      435.70      501.41    105.03 o 
  -5   5   1     2143.57     2352.84    127.68 o 
  -4   5   1      247.63      240.60     84.45 o 
  -3   5   1     5368.77     5878.65    300.72 o 
  -2   5   1      409.52      289.02    122.21 o 
  -1   5   1     2249.57     3181.98    273.41 o 
   0   5   1    15577.94    14950.69    595.48 o 
   1   5   1        0.53      140.41     90.37 o 
   2   5   1     1266.03     1548.44    116.10 o 
   3   5   1      101.27      115.15     84.80 o 
   4   5   1       43.42       20.32     67.00 o 
   5   5   1     3047.33     3152.22    136.96 o 
   6   5   1       46.22      150.14     93.93 o 
   7   5   1        0.02     -158.70    158.70 o 
   8   5   1     2786.37     2593.35    363.56 o 
   9   5   1      610.02      297.67    292.08 o 
  10   5   1      571.75      449.55    306.97 o 
  11   5   1       75.77     -322.81    394.27 o 
  12   5   1        2.96     -370.86    370.86 o 
  13   5   1      443.05      292.01    484.21 o 
 -13   6   1      268.47       64.07    476.82 o 
 -12   6   1      311.89       51.75    471.89 o 
 -11   6   1      189.56     -205.76    405.36 o 
 -10   6   1      602.55      262.44    407.82 o 
  -9   6   1      595.58      795.93    442.32 o 
  -8   6   1      102.97      -52.98    348.68 o 
  -7   6   1        0.07      250.93    245.30 o 
  -6   6   1      981.52      937.39    138.57 o 
  -5   6   1      582.82      625.30    113.27 o 
  -4   6   1     4299.08     4931.41    176.38 o 
  -3   6   1     7714.11     7247.65    258.77 o 
  -2   6   1     5452.36     6556.21    434.12 o 
  -1   6   1       16.98      -72.85    226.71 o 
   0   6   1      229.95      339.54    191.57 o 
   1   6   1      730.13      778.72    136.79 o 
   2   6   1     3051.29     3456.57    164.83 o 
   3   6   1      974.67     1170.08    111.26 o 
   4   6   1     1646.83     1680.94     95.21 o 
   5   6   1      777.33      660.31    108.48 o 
   6   6   1       17.61      205.86    120.78 o 
   7   6   1      902.03      843.44    226.03 o 
   8   6   1       79.83     -327.74    327.74 o 
   9   6   1      353.83      -48.05    343.75 o 
  10   6   1      483.27     -157.71    343.75 o 
  11   6   1        0.07      269.83    425.07 o 
  12   6   1        5.98     -397.97    397.97 o 
  13   6   1        1.19     -282.15    431.23 o 
 -13   7   1       46.69     -195.90    460.80 o 
 -12   7   1       14.11     -388.11    388.11 o 
 -11   7   1       94.28      188.51    422.61 o 
 -10   7   1       16.95     -274.76    378.25 o 
  -9   7   1       12.70     -317.88    317.88 o 
  -8   7   1      838.40      924.07    404.13 o 
  -7   7   1       10.12      356.08    319.11 o 
  -6   7   1       50.43     -136.12    223.84 o 
  -5   7   1      127.93       16.10    189.22 o 
  -4   7   1       61.72       28.08    112.71 o 
  -3   7   1     1540.46     1658.84    123.31 o 
  -2   7   1       13.51       36.86    202.99 o 
  -1   7   1      277.60      116.69    205.65 o 
   0   7   1      273.71      263.92    260.59 o 
   1   7   1        7.19      101.06    116.77 o 
   2   7   1      129.96      -91.24    106.79 o 
   3   7   1        2.21      -36.74    134.77 o 
   4   7   1       89.67       51.77    151.55 o 
   5   7   1      212.06      179.10    124.28 o 
   6   7   1        0.45     -205.76    205.76 o 
   7   7   1       17.20      203.30    294.47 o 
   8   7   1      600.01      869.86    375.79 o 
   9   7   1     1764.56     1538.89    433.70 o 
  10   7   1      415.26      140.46    359.77 o 
  11   7   1       19.27     -328.97    364.70 o 
  12   7   1        3.78      -73.93    402.90 o 
 -12   8   1      205.79      929.00    489.14 o 
 -11   8   1        1.32     -365.93    365.93 o 
 -10   8   1      224.92     -104.73    348.68 o 
  -9   8   1        0.21       52.98    324.04 o 
  -8   8   1      281.76       83.78    319.11 o 
  -7   8   1     1709.04     1361.47    365.93 o 
  -6   8   1      579.32      686.48    240.55 o 
  -5   8   1      168.08      163.03    137.70 o 
  -4   8   1     1111.49     1063.29    140.51 o 
  -3   8   1      847.34      842.61    158.99 o 
  -2   8   1       48.52     -139.24    139.24 o 
  -1   8   1     3880.00     4456.57    558.14 o 
   0   8   1     2209.09     2269.78    337.59 o 
   1   8   1     2149.87     1990.77    315.56 o 
   2   8   1      570.03      816.74    233.17 o 
   3   8   1      390.87      635.58    139.63 o 
   4   8   1      394.95      625.46    151.12 o 
   5   8   1       79.70       88.29    117.11 o 
   6   8   1       42.36     -174.73    174.73 o 
   7   8   1       12.31     -147.85    257.51 o 
   8   8   1      316.99      128.14    284.61 o 
   9   8   1        0.71     -273.53    277.22 o 
  10   8   1      869.59      524.87    383.18 o 
  11   8   1       91.87       67.77    363.47 o 
  12   8   1      150.77     -231.63    373.33 o 
 -11   9   1      165.43      162.64    388.11 o 
 -10   9   1      574.83      -92.41    333.90 o 
  -9   9   1      355.52      305.56    352.38 o 
  -8   9   1       70.97     -139.23    277.22 o 
  -7   9   1      127.24      292.01    272.29 o 
  -6   9   1      512.09      182.75    210.04 o 
  -5   9   1      821.07      788.77    201.22 o 
  -4   9   1     2701.53     2977.43    267.35 o 
  -3   9   1       43.08      322.79    191.36 o 
  -2   9   1       87.23      382.50    281.37 o 
  -1   9   1     1569.48     1949.63    362.69 o 
   0   9   1       50.25       58.20    328.35 o 
   1   9   1      559.99      339.56    283.53 o 
   2   9   1        0.82     -151.97    151.97 o 
   3   9   1      223.57      476.63    149.93 o 
   4   9   1      229.58      514.83    191.71 o 
   5   9   1      281.94      247.93    137.17 o 
   6   9   1      841.53      865.30    188.68 o 
   7   9   1      550.07     1196.55    258.22 o 
   8   9   1      583.16      402.90    296.94 o 
   9   9   1      509.41      745.42    352.38 o 
  10   9   1      204.02      730.63    378.25 o 
  11   9   1        5.64      156.48    353.61 o 
 -11  10   1       49.16      -86.25    344.99 o 
 -10  10   1       46.53     -294.47    294.47 o 
  -9  10   1      184.97      380.72    322.81 o 
  -8  10   1       37.08     -250.12    250.12 o 
  -7  10   1      487.27      234.01    213.19 o 
  -6  10   1     1746.21     2164.79    556.91 o 
  -5  10   1       96.38     -180.85    213.14 o 
  -4  10   1        3.76      317.11    164.50 o 
  -3  10   1      282.92      434.88    179.73 o 
  -2  10   1      632.38       89.73    305.43 o 
  -1  10   1       92.22     -163.76    382.57 o 
   0  10   1     2644.64     3017.37    611.12 o 
   1  10   1       78.14      157.60    319.70 o 
   2  10   1      419.21      220.37    310.73 o 
   3  10   1       36.01      -98.92    175.34 o 
   4  10   1       56.31      267.84    201.31 o 
   5  10   1      128.24      233.59    213.44 o 
   6  10   1       42.02     -160.48    219.67 o 
   7  10   1     1218.06     1472.33    213.50 o 
   8  10   1        8.85      205.23    191.31 o 
   9  10   1        0.19      -80.88    190.17 o 
  10  10   1      596.83      868.63    373.33 o 
  11  10   1        8.19      308.02    361.00 o 
 -10  11   1      185.63      166.33    502.70 o 
  -9  11   1       53.23      204.53    499.00 o 
  -8  11   1      226.24     1092.87    516.25 o 
  -7  11   1     1345.99      762.08    482.37 o 
  -6  11   1      337.86      162.72    611.12 o 
  -5  11   1      966.57      956.62    678.89 o 
  -4  11   1      322.78      303.24    183.99 o 
  -3  11   1      344.85      129.38    579.09 o 
  -2  11   1       17.40       87.78    547.05 o 
  -1  11   1      477.55      282.23    341.35 o 
   0  11   1      300.43      808.39    398.58 o 
   1  11   1      479.89      432.91    330.90 o 
   2  11   1       61.14      388.60    603.73 o 
   3  11   1      432.15      423.53    339.41 o 
   4  11   1      194.01      472.62    198.40 o 
   5  11   1      384.43      714.25    216.34 o 
   6  11   1      598.60      753.71    266.33 o 
   7  11   1       47.23       95.93    314.18 o 
   8  11   1     1173.53     1174.41    385.03 o 
   9  11   1      144.99      167.80    446.02 o 
  10  11   1       14.37      381.95    381.95 o 
  -9  12   1      140.54      474.16    299.04 o 
  -8  12   1      273.75      499.59    297.22 o 
  -7  12   1      378.76      536.90    274.41 o 
  -6  12   1      298.90      371.04    371.48 o 
  -5  12   1      167.49      312.95    487.91 o 
  -4  12   1     1280.37     1032.18    442.94 o 
  -3  12   1       31.96      137.03    322.53 o 
  -2  12   1      647.71      814.18    354.25 o 
  -1  12   1      703.08      337.73    341.85 o 
   0  12   1      389.55      275.82    337.66 o 
   1  12   1      723.40     1386.76    378.53 o 
   2  12   1      744.51      662.48    334.98 o 
   3  12   1       91.32      133.12    325.36 o 
   4  12   1     1242.42     1066.09    552.60 o 
   5  12   1       18.59       44.96    344.86 o 
   6  12   1        0.20      469.82    258.78 o 
   7  12   1      744.98      644.87    361.00 o 
   8  12   1      401.80      767.07    309.74 o 
   9  12   1      121.07      664.81    313.40 o 
  -8  13   1      557.78      670.69    297.33 o 
  -7  13   1        8.19      353.61    526.11 o 
  -6  13   1      111.85      443.55    540.89 o 
  -5  13   1      176.32      404.13    533.50 o 
  -4  13   1       56.16     -232.83    360.39 o 
  -3  13   1      203.21      -60.46    652.40 o 
  -2  13   1       14.70      456.38    481.75 o 
  -1  13   1      437.83      478.81    374.79 o 
   0  13   1      215.74      159.98    323.27 o 
   1  13   1      350.05      292.13    343.06 o 
   2  13   1     1111.74      736.25    372.41 o 
   3  13   1       58.28      285.94    340.43 o 
   4  13   1      227.61      168.55    355.31 o 
   5  13   1        5.03     -175.57    352.74 o 
   6  13   1      317.41     1192.67    572.92 o 
   7  13   1        6.77      532.76    503.31 o 
   8  13   1      271.32      188.51    535.96 o 
  -6  14   1        0.14        9.86    531.03 o 
  -5  14   1        2.29     1821.04    657.94 o 
  -4  14   1      452.05      336.42    396.54 o 
  -3  14   1      416.46     -284.61    506.39 o 
  -2  14   1     1183.40     1455.18    439.65 o 
  -1  14   1      130.42      270.42    411.52 o 
   0  14   1       47.92      316.38    368.22 o 
   1  14   1      307.54      462.40    384.64 o 
   2  14   1       28.41        4.71    438.01 o 
   3  14   1      424.66      397.42    392.05 o 
   4  14   1       45.61      370.18    367.35 o 
   5  14   1      153.96       69.26    356.29 o 
   6  14   1      120.62       41.89    521.18 o 
  -4  15   1       18.99     -233.32    366.50 o 
  -3  15   1      166.60     -332.50    332.50 o 
  -2  15   1        0.02      155.32    640.69 o 
  -1  15   1      581.24      631.28    540.27 o 
   0  15   1       23.06      640.12    408.92 o 
   1  15   1      180.08       29.95    463.88 o 
   2  15   1       37.43     -359.88    359.88 o 
   3  15   1        0.28     -205.23    345.59 o 
 -14   0   2     1983.34     1668.26    704.76 o 
 -13   0   2     1804.11      544.59    614.82 o 
 -12   0   2     1142.53     1605.42    625.90 o 
 -11   0   2     4996.14     4869.24    816.88 o 
 -10   0   2      933.22     1283.67    625.29 o 
  -9   0   2      431.01      914.93    285.71 o 
  -8   0   2     9036.92     8866.82    418.94 o 
  -7   0   2     3316.64     3536.78    293.23 o 
  -6   0   2     3643.59     3371.36    186.53 o 
  -5   0   2     7997.01     8723.69    259.83 o 
  -4   0   2    42444.67    43442.73    828.62 o 
  -3   0   2      324.46      460.59    102.64 o 
  -2   0   2    17287.26    17577.41    430.91 o 
   2   0   2     7010.32     6187.24    166.96 o 
   3   0   2    14564.36    14065.42    340.43 o 
   4   0   2     8228.99     8203.29    241.48 o 
   5   0   2     1275.84      912.09    111.34 o 
   6   0   2     5739.63     5848.88    237.82 o 
   7   0   2     3940.43     4039.64    223.63 o 
   8   0   2     3643.60     3114.87    306.79 o 
   9   0   2       11.93     -170.57    237.53 o 
  10   0   2     1282.08     1246.12    334.08 o 
  11   0   2       85.84     -380.72    380.72 o 
  12   0   2     2297.93     3012.48    685.05 o 
  13   0   2      763.16      274.76    502.70 o 
  14   0   2       19.25     -470.66    470.66 o 
 -14   1   2     1867.20     1668.63    506.88 o 
 -13   1   2      416.96     -268.36    361.17 o 
 -12   1   2       10.23     -256.20    333.01 o 
 -11   1   2      901.53      536.32    388.09 o 
 -10   1   2     3060.97     3822.10    525.29 o 
  -9   1   2      672.54      864.42    198.31 o 
  -8   1   2     8840.43     9625.14    566.95 o 
  -7   1   2    26326.86    24958.81    402.47 o 
  -6   1   2     1311.96     1450.06    101.63 o 
  -5   1   2     8816.57     8337.11    179.65 o 
  -4   1   2     4012.61     4345.04    121.78 o 
  -3   1   2     6946.15     6334.34    143.77 o 
  -2   1   2     5691.63     6476.88    131.17 o 
  -1   1   2    23028.71    14709.41   1117.51 o 
   1   1   2    37745.94    32907.02   4139.84 o 
   2   1   2    28180.28    27191.76    414.37 o 
   3   1   2     2161.71     2115.62    117.71 o 
   4   1   2     4697.10     4468.35    123.04 o 
   5   1   2      338.38      317.12     69.51 o 
   6   1   2      472.52      730.63     87.18 o 
   7   1   2     7710.50     7587.07    208.93 o 
   8   1   2     4896.80     4828.81    252.47 o 
   9   1   2    19036.08    18197.61    744.48 o 
  10   1   2       16.91      185.81    319.25 o 
  11   1   2     1043.72      905.63    350.56 o 
  12   1   2       74.92     -304.96    304.96 o 
  13   1   2        1.65     -318.43    318.43 o 
  14   1   2     2016.08     2297.22    528.57 o 
 -14   2   2     2405.95     2181.44    528.31 o 
 -13   2   2     1765.25      576.61    412.51 o 
 -12   2   2     1762.44     1363.28    426.24 o 
 -11   2   2     3177.25     3012.43    649.93 o 
 -10   2   2     1282.63     1223.62    420.77 o 
  -9   2   2     9450.96    10843.13   1201.84 o 
  -8   2   2     5750.23     5370.51    233.64 o 
  -7   2   2    12267.72    12151.05    270.01 o 
  -6   2   2     6158.02     6244.33    168.35 o 
  -5   2   2     1668.27     1603.20     91.09 o 
  -4   2   2      115.25      167.83     58.46 o 
  -3   2   2    21963.59    23724.01    351.43 o 
  -2   2   2     1506.58     1804.75    101.83 o 
  -1   2   2    10929.42     9681.31    240.94 o 
   0   2   2    45648.95    25559.84   1143.39 o 
   1   2   2    16870.95    14825.63    308.71 o 
   2   2   2     4916.47     5312.10    218.82 o 
   3   2   2    13407.37    13741.00    228.23 o 
   4   2   2        1.06      -21.59     61.07 o 
   5   2   2     3578.26     3196.79    116.63 o 
   6   2   2    10743.38    11002.22    233.79 o 
   7   2   2     7391.74     7564.69    221.49 o 
   8   2   2    11453.99    10654.78    343.84 o 
   9   2   2     1050.66      927.43    296.83 o 
  10   2   2     4169.95     4075.97    484.47 o 
  11   2   2       43.92     -286.34    597.57 o 
  12   2   2      535.89      797.62    373.75 o 
  13   2   2     1090.57      929.25    410.70 o 
  14   2   2       40.63      369.31    378.99 o 
 -14   3   2     1863.77     1662.42    483.44 o 
 -13   3   2     5780.19     6113.74    686.07 o 
 -12   3   2      977.72     3305.71    762.67 o 
 -11   3   2     1700.02     1408.39    414.68 o 
 -10   3   2     2132.80     2466.88    453.03 o 
  -9   3   2     1209.39      871.15    336.12 o 
  -8   3   2     6244.97     6273.28    295.13 o 
  -7   3   2     3591.92     3852.68    163.10 o 
  -6   3   2     4398.47     3941.97    140.42 o 
  -5   3   2     4896.05     4758.66    173.39 o 
  -4   3   2      395.59      473.27     67.51 o 
  -3   3   2    31066.01    31976.74    526.59 o 
  -2   3   2     2976.13     3774.91    126.66 o 
  -1   3   2     1656.34     1534.19    152.08 o 
   0   3   2     3036.39     4423.71    291.39 o 
   1   3   2    40132.54    42816.44    771.57 o 
   2   3   2     6783.78     7487.53    188.06 o 
   3   3   2      239.00      206.72     55.98 o 
   4   3   2     7435.46     7748.41    156.60 o 
   5   3   2     9512.72     9364.14    194.49 o 
   6   3   2     3999.92     4013.99    141.41 o 
   7   3   2    27779.33    26102.42    470.70 o 
   8   3   2      247.81      245.31    170.16 o 
   9   3   2    14248.48    13128.55    627.41 o 
  10   3   2      461.60      810.57    333.87 o 
  11   3   2     7111.18     6219.56    598.52 o 
  12   3   2        8.90       62.32    385.03 o 
  13   3   2      400.77      124.63    349.37 o 
  14   3   2     2870.32     3033.31    548.67 o 
 -14   4   2     2808.19     2018.17    693.67 o 
 -13   4   2     1380.89     1085.95    428.49 o 
 -12   4   2     1960.42     1778.18    455.32 o 
 -11   4   2     1422.47      750.38    362.52 o 
 -10   4   2     2585.85     2074.84    421.99 o 
  -9   4   2     7301.20     7179.05    606.56 o 
  -8   4   2     3553.33     3685.85    364.40 o 
  -7   4   2     8986.05     8995.85    252.22 o 
  -6   4   2    11981.79    11774.94    249.68 o 
  -5   4   2     1089.17     1351.21    105.05 o 
  -4   4   2     4548.27     5247.93    155.19 o 
  -3   4   2       43.81      159.80     69.43 o 
  -2   4   2     5383.62     6062.47    362.43 o 
  -1   4   2     1253.70     1012.03    105.27 o 
   0   4   2    31444.55    30542.71    814.96 o 
   1   4   2    83594.24    86236.92   1660.54 o 
   2   4   2      668.77      699.67     75.33 o 
   3   4   2    15058.45    16181.26    308.36 o 
   4   4   2     2106.61     2279.87    119.55 o 
   5   4   2      238.71      381.78     88.70 o 
   6   4   2     1098.11     1115.33     99.24 o 
   7   4   2     2343.72     2595.98    152.14 o 
   8   4   2    20065.17    19196.93    532.33 o 
   9   4   2      493.88      502.26    293.57 o 
  10   4   2     8259.65    10243.63    714.40 o 
  11   4   2      371.91      258.71    481.13 o 
  12   4   2     1327.17      871.71    367.87 o 
  13   4   2     1136.27      711.46    383.89 o 
 -13   5   2     1897.65     1403.36    608.66 o 
 -12   5   2     1859.21     1287.54    563.07 o 
 -11   5   2      709.05      279.69    469.43 o 
 -10   5   2     1194.60     1430.46    540.89 o 
  -9   5   2     1535.27     1236.21    365.23 o 
  -8   5   2     5483.87     4998.86    482.72 o 
  -7   5   2     3430.45     3111.03    185.62 o 
  -6   5   2     6017.75     5778.83    200.80 o 
  -5   5   2    13557.80    12588.36    292.63 o 
  -4   5   2     1914.50     1815.28    131.09 o 
  -3   5   2    10570.01    10502.39    257.37 o 
  -2   5   2     2903.91     3153.24    245.70 o 
  -1   5   2     5289.53     5531.61    262.43 o 
   0   5   2     8823.19     9768.79    785.67 o 
   1   5   2    19031.85    19634.79    577.33 o 
   2   5   2    14941.12    15930.53    336.78 o 
   3   5   2       10.00      -68.63     68.63 o 
   4   5   2     9961.13    10611.47    228.50 o 
   5   5   2     5999.68     5875.52    180.54 o 
   6   5   2     4176.54     4307.86    177.54 o 
   7   5   2     9538.61     8569.65    338.86 o 
   8   5   2      234.52      535.51    262.97 o 
   9   5   2     7817.45     7690.77    588.30 o 
  10   5   2     1042.67      870.62    447.25 o 
  11   5   2     3206.25     2462.96    592.64 o 
  12   5   2       52.52       16.02    416.45 o 
  13   5   2      180.02     -103.50    464.50 o 
 -13   6   2      741.75      166.33    495.30 o 
 -12   6   2      304.77      221.78    479.29 o 
 -11   6   2     1438.63      577.85    459.57 o 
 -10   6   2      207.33      245.19    422.61 o 
  -9   6   2     3335.81     3564.45    644.39 o 
  -8   6   2     2669.16     2699.52    564.30 o 
  -7   6   2     6065.79     6459.99    320.32 o 
  -6   6   2    11616.19    11169.38    310.86 o 
  -5   6   2     2350.46     2195.89    150.29 o 
  -4   6   2    12306.73    12213.33    317.07 o 
  -3   6   2      299.70      337.89    109.61 o 
  -2   6   2     6039.88     5886.25    338.66 o 
  -1   6   2     4924.37     4987.53    261.59 o 
   0   6   2     3708.22     3651.41    351.52 o 
   1   6   2    23966.54    25104.66    724.67 o 
   2   6   2     8508.67     8416.87    261.86 o 
   3   6   2    11594.05    10734.50    269.78 o 
   4   6   2      616.17      744.81     99.19 o 
   5   6   2     1442.87     1374.78    116.72 o 
   6   6   2     4345.73     4083.32    198.00 o 
   7   6   2     1771.33     1907.61    373.94 o 
   8   6   2     4721.05     3347.61    529.80 o 
   9   6   2     2998.09     2342.22    510.09 o 
  10   6   2     1405.33     2227.63    516.25 o 
  11   6   2       75.11     -142.92    378.25 o 
  12   6   2      780.35      490.37    466.96 o 
  13   6   2     1392.00      709.69    508.86 o 
 -13   7   2      323.42     -422.61    422.61 o 
 -12   7   2      428.31     -167.57    431.23 o 
 -11   7   2      621.47     1398.43    526.11 o 
 -10   7   2      747.14      374.56    430.00 o 
  -9   7   2      441.76      269.83    383.18 o 
  -8   7   2     1972.16     1628.83    471.89 o 
  -7   7   2    11476.42    10543.05    836.59 o 
  -6   7   2     2082.22     2772.49    892.04 o 
  -5   7   2    12635.21    12869.61    417.55 o 
  -4   7   2      609.47      699.67     96.67 o 
  -3   7   2     3357.46     3427.02    179.62 o 
  -2   7   2      746.60      314.13    316.03 o 
  -1   7   2    14018.17    15085.53    675.99 o 
   0   7   2    13168.53    12961.60    669.03 o 
   1   7   2    13687.82    13745.68    472.73 o 
   2   7   2    15837.56    14942.38    385.52 o 
   3   7   2       85.35      127.46    142.74 o 
   4   7   2     1899.81     1903.07    138.05 o 
   5   7   2      454.46      430.05    123.24 o 
   6   7   2      429.53      328.86    209.29 o 
   7   7   2     1762.05     1633.76    372.09 o 
   8   7   2     2559.78     3095.03    499.00 o 
   9   7   2     6431.44     6849.22    723.24 o 
  10   7   2        8.67       18.48    331.43 o 
  11   7   2     1685.88      756.51    454.64 o 
  12   7   2      290.76      476.82    426.31 o 
 -12   8   2      509.52      521.18    462.04 o 
 -11   8   2     1223.57      660.40    464.50 o 
 -10   8   2       56.94      203.30    391.81 o 
  -9   8   2      211.44      613.58    385.65 o 
  -8   8   2     1138.85      532.27    359.77 o 
  -7   8   2      830.21     1164.33    385.65 o 
  -6   8   2    13333.50    11749.52   1366.39 o 
  -5   8   2     8920.52     9232.88    372.91 o 
  -4   8   2     6596.70     7304.66    324.21 o 
  -3   8   2      720.81     1094.86    154.77 o 
  -2   8   2     5745.03     5170.10    434.53 o 
  -1   8   2     5250.55     4558.23    418.45 o 
   0   8   2     1480.42     1645.01    304.78 o 
   1   8   2     3536.69     3490.33    241.40 o 
   2   8   2     5040.62     5040.29    384.31 o 
   3   8   2    14225.03    14255.33    443.60 o 
   4   8   2      151.08       -1.70    144.77 o 
   5   8   2     1630.78     2005.28    160.33 o 
   6   8   2     4377.79     4400.32    260.12 o 
   7   8   2      154.57      -72.32    213.13 o 
   8   8   2     4249.14     4415.83    527.34 o 
   9   8   2      864.56      964.73    374.56 o 
  10   8   2     1852.86     1341.75    426.31 o 
  11   8   2       13.01      -70.23    347.45 o 
  12   8   2     1297.78      622.21    443.55 o 
 -12   9   2      968.06      550.75    463.27 o 
 -11   9   2      721.50      797.17    449.72 o 
 -10   9   2     1492.14      837.83    407.82 o 
  -9   9   2      150.63      163.87    333.90 o 
  -8   9   2     3407.16     4009.24    519.94 o 
  -7   9   2     1702.79     1213.61    340.06 o 
  -6   9   2     1028.25      746.92    434.31 o 
  -5   9   2     4672.71     4062.11    289.72 o 
  -4   9   2      369.38     1003.80    267.67 o 
  -3   9   2      305.04      548.78    183.17 o 
  -2   9   2     1127.21      780.33    600.03 o 
  -1   9   2     2237.09     1968.76    346.29 o 
   0   9   2     6482.03     6429.85    792.24 o 
   1   9   2     2872.76     3614.06    540.27 o 
   2   9   2    15848.68    16126.28    809.87 o 
   3   9   2      179.71      126.02    188.76 o 
   4   9   2     1734.16     2121.60    209.79 o 
   5   9   2     1517.85     1427.21    172.05 o 
   6   9   2     1908.51     1971.14    223.11 o 
   7   9   2     3277.77     3405.11    282.58 o 
   8   9   2     1567.94     1437.72    296.77 o 
   9   9   2     4917.45     4893.70    719.54 o 
  10   9   2       29.84     -300.63    300.63 o 
  11   9   2     1996.00     1858.00    471.89 o 
 -11  10   2      683.67      468.20    402.90 o 
 -10  10   2       58.69       -2.46    340.06 o 
  -9  10   2     1738.51      829.20    364.70 o 
  -8  10   2     1606.63     1529.03    374.56 o 
  -7  10   2     4175.66     3829.36    446.02 o 
  -6  10   2     3989.42     3989.03    342.12 o 
  -5  10   2     1029.60     1118.74    534.73 o 
  -4  10   2     1824.95     2050.16    224.06 o 
  -3  10   2        1.64       33.76    154.20 o 
  -2  10   2     1172.63     1023.83    384.41 o 
  -1  10   2     1695.45     1987.72    397.05 o 
   0  10   2     1885.20     1083.88    359.28 o 
   1  10   2     5189.73     5840.64    518.75 o 
   2  10   2     1756.00     1359.33    262.90 o 
   3  10   2     2121.30     2412.51    211.59 o 
   4  10   2     1186.38     1158.71    238.44 o 
   5  10   2     1418.14     1247.24    246.30 o 
   6  10   2     1948.41     2184.81    333.34 o 
   7  10   2     1983.16     2365.26    355.56 o 
   8  10   2     8502.69     8703.42    592.41 o 
   9  10   2      217.38      172.87    198.30 o 
  10  10   2     3464.49     3131.86    645.00 o 
  11  10   2       15.91      496.53    370.86 o 
  -8  11   2     2831.52     3278.61    712.15 o 
  -7  11   2     1018.57     2050.21    609.89 o 
  -6  11   2     4182.23     5111.97    749.11 o 
  -5  11   2     3986.96     4507.31    819.34 o 
  -4  11   2      697.13      841.73    194.53 o 
  -3  11   2     1665.92     1590.98    395.50 o 
  -2  11   2      221.87      451.76    460.19 o 
  -1  11   2        8.80       85.28    312.29 o 
   0  11   2     4922.69     4907.39    544.31 o 
   1  11   2     1242.60     1344.01    537.19 o 
   2  11   2     7175.22     5982.49    572.38 o 
   3  11   2      647.25      865.61    208.03 o 
   4  11   2     2946.59     3623.82    355.99 o 
   5  11   2      219.31      294.56    207.32 o 
   6  11   2     1383.47     1880.42    624.67 o 
   7  11   2     2869.99     2913.69    576.01 o 
   8  11   2       21.28      291.48    269.62 o 
   9  11   2     2296.92     2068.73    396.99 o 
  10  11   2      122.21       16.02    354.84 o 
  -9  12   2     1099.67      858.77    585.25 o 
  -8  12   2     1309.82     1680.72    339.55 o 
  -7  12   2     1931.43     1864.16    623.44 o 
  -6  12   2     3530.06     4574.05    415.74 o 
  -5  12   2     1310.05     1595.56    585.25 o 
  -4  12   2     2643.58     2418.19    426.73 o 
  -3  12   2      793.00      596.35    346.04 o 
  -2  12   2     2642.26     2416.77    495.92 o 
  -1  12   2     1051.19     1323.62    389.87 o 
   0  12   2     2293.87     2334.53    523.02 o 
   1  12   2     5739.47     5786.44    567.70 o 
   2  12   2      389.32      729.83    350.53 o 
   3  12   2     2375.91     1601.78    489.76 o 
   4  12   2        2.30     -226.14    290.74 o 
   5  12   2       16.07      276.37    221.20 o 
   6  12   2      762.30      861.97    779.30 o 
   7  12   2      860.59      939.28    311.53 o 
   8  12   2     2220.79     2640.62    973.36 o 
   9  12   2       41.84     -133.04    274.76 o 
  -8  13   2      910.11     1199.18    307.25 o 
  -7  13   2      600.76      421.38    505.16 o 
  -6  13   2     1666.87     1221.01    603.73 o 
  -5  13   2     1543.60     1107.65    535.96 o 
  -4  13   2      438.96      718.43    395.81 o 
  -3  13   2     1257.05     1253.77    387.20 o 
  -2  13   2      586.34      280.79    339.30 o 
  -1  13   2     1725.04     1807.52    418.45 o 
   0  13   2     3881.99     3740.05    509.91 o 
   1  13   2      570.40      588.05    350.15 o 
   2  13   2     4477.92     4851.79    565.26 o 
   3  13   2      525.87      419.03    356.43 o 
   4  13   2      920.60     1023.63    385.51 o 
   5  13   2       18.54        9.70    341.80 o 
   6  13   2      411.45      -96.10    489.14 o 
   7  13   2      921.36     1959.28    579.09 o 
  -6  14   2     1092.51     1691.67    648.08 o 
  -5  14   2     1031.36      962.27    569.23 o 
  -4  14   2      918.49      654.38    396.22 o 
  -3  14   2       13.00     -340.53    340.53 o 
  -2  14   2     1317.72      842.30    555.06 o 
  -1  14   2     1889.94     1367.88    653.63 o 
   0  14   2     1354.34     1249.78    422.90 o 
   1  14   2      845.94      791.05    411.52 o 
   2  14   2      292.49      341.74    383.93 o 
   3  14   2     1142.07      783.72    386.26 o 
   4  14   2        0.25     -152.14    364.91 o 
   5  14   2      221.87      168.88    364.17 o 
   6  14   2      883.05     1241.95    611.12 o 
  -4  15   2      134.36      176.06    392.77 o 
  -3  15   2      280.84      284.61    519.94 o 
  -2  15   2      449.82       48.20    361.58 o 
  -1  15   2     1161.77     1300.90    543.97 o 
   0  15   2     1792.53     1772.16    470.72 o 
   1  15   2      316.28      -19.41    386.82 o 
   2  15   2      753.52      481.71    410.84 o 
   3  15   2        1.58     -172.92    384.90 o 
 -14   1   3      502.24      430.01    428.94 o 
 -13   1   3      349.44       94.58    404.61 o 
 -12   1   3       39.83       76.66    430.62 o 
 -11   1   3     1038.65      437.45    397.67 o 
 -10   1   3       89.87     -200.11    353.26 o 
  -9   1   3     1330.00     1534.55    191.82 o 
  -8   1   3       25.82       61.68    129.73 o 
  -7   1   3     1708.85     1874.14    121.80 o 
  -6   1   3       48.75       -0.72     80.14 o 
  -5   1   3     1002.27      958.66     85.66 o 
  -4   1   3      528.06      564.25     72.01 o 
  -3   1   3      802.76      789.53     87.31 o 
  -2   1   3     1002.17      930.10     70.17 o 
  -1   1   3      136.29      106.80     58.92 o 
   0   1   3      419.97      579.36     69.48 o 
   1   1   3     4948.25     4823.32     93.35 o 
   2   1   3    19395.36    20381.61    283.21 o 
   3   1   3    46639.75    45773.60    655.26 o 
   4   1   3     7963.19     7654.74    163.89 o 
   5   1   3     2528.27     2726.40    111.59 o 
   6   1   3      587.66      665.12     89.42 o 
   7   1   3        1.67     -101.61    101.61 o 
   8   1   3     2331.98     2311.07    199.78 o 
   9   1   3     1605.02     1591.96    226.74 o 
  10   1   3      123.37      -57.03    296.94 o 
  11   1   3        2.57     -255.88    255.88 o 
  12   1   3        0.12      140.20    314.92 o 
  13   1   3       46.11     -308.28    308.28 o 
  14   1   3      220.17     -150.80    338.57 o 
 -14   2   3       31.29     -373.10    373.10 o 
 -13   2   3      257.41     -146.18    391.00 o 
 -12   2   3      167.07      388.21    403.35 o 
 -11   2   3      950.74      311.20    383.09 o 
 -10   2   3      693.74      642.70    361.64 o 
  -9   2   3      169.28      419.71    257.02 o 
  -8   2   3      978.71      656.83    135.29 o 
  -7   2   3      406.37      375.57     93.72 o 
  -6   2   3     2703.96     2270.91    116.33 o 
  -5   2   3     9425.57     8944.37    187.96 o 
  -4   2   3     6043.27     6638.16    150.90 o 
  -3   2   3    21493.45    23531.73    352.92 o 
  -2   2   3     9655.97     8934.89    181.81 o 
  -1   2   3     7771.01     8644.16    185.80 o 
   0   2   3    10978.92     8893.46    189.23 o 
   1   2   3     1018.53     1096.18     57.79 o 
   2   2   3     2031.84     1634.76     90.44 o 
   3   2   3      533.07      623.23     56.51 o 
   4   2   3      497.42      365.39     60.65 o 
   5   2   3     1155.50      935.26     82.32 o 
   6   2   3     4229.14     3729.10    141.11 o 
   7   2   3     1423.07     1315.91    127.50 o 
   8   2   3      399.09      150.18    220.94 o 
   9   2   3       99.33     -268.38    291.33 o 
  10   2   3        7.81     -218.87    286.45 o 
  11   2   3      721.67     1077.63    350.53 o 
  12   2   3      463.93      356.92    338.83 o 
  13   2   3      135.99     -185.11    325.15 o 
  14   2   3       22.46     -318.82    345.37 o 
 -14   3   3      166.24     -377.64    377.64 o 
 -13   3   3      220.35     -376.53    391.19 o 
 -12   3   3       20.22       -2.01    373.86 o 
 -11   3   3      424.26       37.12    349.91 o 
 -10   3   3      307.97      400.51    702.91 o 
  -9   3   3       59.05       -5.39    238.78 o 
  -8   3   3      251.98       17.25    150.63 o 
  -7   3   3      700.76      636.87    105.57 o 
  -6   3   3     6818.62     7791.37    265.96 o 
  -5   3   3     1967.48     2353.81    103.65 o 
  -4   3   3    10448.76    11048.93    196.36 o 
  -3   3   3      680.56      848.10     66.39 o 
  -2   3   3     7008.86     8161.24    208.50 o 
  -1   3   3    42979.37    45674.89    905.15 o 
   0   3   3     4510.44     4463.62    163.91 o 
   1   3   3     3974.95     4113.56    135.40 o 
   2   3   3     1786.06     1840.60     70.47 o 
   3   3   3     1739.59     1487.63     79.32 o 
   4   3   3     9952.50     9555.54    197.29 o 
   5   3   3        6.27      -22.52     67.71 o 
   6   3   3     1822.59     1827.81    105.44 o 
   7   3   3      529.42      152.96    101.17 o 
   8   3   3      345.30      220.70    188.51 o 
   9   3   3     5700.55     5359.40    488.41 o 
  10   3   3      321.69      338.25    298.81 o 
  11   3   3      978.21      649.53    327.33 o 
  12   3   3        7.46      895.40    361.65 o 
  13   3   3      137.55      568.32    358.92 o 
  14   3   3       81.51      309.88    399.82 o 
 -14   4   3      116.17     -454.64    454.64 o 
 -13   4   3      239.77      -83.78    533.50 o 
 -12   4   3     1235.16     1064.81    425.35 o 
 -11   4   3       27.35     -194.66    329.32 o 
 -10   4   3     2433.67     2667.21    475.12 o 
  -9   4   3     1986.21     2482.88    435.61 o 
  -8   4   3       21.43     -129.64    155.63 o 
  -7   4   3      827.21      755.08    124.34 o 
  -6   4   3      122.62      104.30     79.72 o 
  -5   4   3     2089.32     2186.02     88.90 o 
  -4   4   3      596.34      580.09     92.29 o 
  -3   4   3     2792.67     3273.22    135.60 o 
  -2   4   3      356.44      429.75     60.94 o 
  -1   4   3     1411.44     1584.00    136.81 o 
   0   4   3        9.50       33.00     63.05 o 
   1   4   3    14828.86    15194.50    318.65 o 
   2   4   3      184.59      175.76     63.12 o 
   3   4   3     2578.32     2539.58     94.57 o 
   4   4   3     3318.23     3755.66    129.13 o 
   5   4   3      492.19      568.52     91.88 o 
   6   4   3       50.63       47.19     74.84 o 
   7   4   3       16.97      -99.50     99.50 o 
   8   4   3      421.32      447.70    161.98 o 
   9   4   3     1189.57     1264.64    331.36 o 
  10   4   3      319.52      240.83    284.45 o 
  11   4   3      178.58      194.52    320.96 o 
  12   4   3      307.68      209.65    712.77 o 
  13   4   3       30.39     -303.95    303.95 o 
 -13   5   3       98.30      303.10    539.66 o 
 -12   5   3      988.42     1033.73    568.00 o 
 -11   5   3       68.08     -245.19    462.04 o 
 -10   5   3       74.30       12.32    455.88 o 
  -9   5   3      415.89      -62.32    555.06 o 
  -8   5   3      284.45      246.30    244.92 o 
  -7   5   3     1153.02     1441.07    301.86 o 
  -6   5   3     1369.72     1443.41    131.56 o 
  -5   5   3     2648.93     2765.59    139.06 o 
  -4   5   3      804.12      781.97    105.79 o 
  -3   5   3    10871.90     9360.92    230.14 o 
  -2   5   3     2789.75     2840.20    216.99 o 
  -1   5   3     9165.97     9260.00    609.75 o 
   0   5   3        3.04       12.19    109.12 o 
   1   5   3      419.92      341.37     95.03 o 
   2   5   3      731.74      629.63     87.99 o 
   3   5   3     9255.12     9029.70    236.68 o 
   4   5   3     1207.87     1050.00     80.08 o 
   5   5   3     4631.05     4822.14    169.18 o 
   6   5   3       29.95      -96.66     96.66 o 
   7   5   3      796.08      668.87    197.94 o 
   8   5   3        0.54      156.17    245.67 o 
   9   5   3     1299.10     1473.75    696.75 o 
  10   5   3      428.13      590.31    291.12 o 
  11   5   3        6.17      503.93    410.29 o 
  12   5   3      159.01     -282.15    389.34 o 
  13   5   3        0.14      -20.95    464.50 o 
 -13   6   3      426.21      309.26    529.80 o 
 -12   6   3       83.54     -204.53    463.27 o 
 -11   6   3      235.82     -200.83    434.93 o 
 -10   6   3      195.04     -367.16    367.16 o 
  -9   6   3      802.50      694.90    476.82 o 
  -8   6   3      298.65       40.66    420.14 o 
  -7   6   3     1048.62     1434.85    652.13 o 
  -6   6   3     1465.09     1557.69    186.16 o 
  -5   6   3     3087.63     2950.05    171.54 o 
  -4   6   3     2483.40     2484.80    149.80 o 
  -3   6   3     1328.32     1545.09    164.00 o 
  -2   6   3      309.64      540.00    188.75 o 
  -1   6   3      125.08     -131.79    131.79 o 
   0   6   3     7029.46     6958.02    331.56 o 
   1   6   3    12339.90    11458.41    306.67 o 
   2   6   3     1477.37     1497.61    177.24 o 
   3   6   3        6.95      -45.63     76.87 o 
   4   6   3       13.41      -33.95     63.96 o 
   5   6   3       55.66      -79.03     79.03 o 
   6   6   3      287.64      204.79    135.38 o 
   7   6   3     1217.55      569.36    271.57 o 
   8   6   3      150.63       71.46    326.51 o 
   9   6   3      817.13      415.22    370.86 o 
  10   6   3     1858.89     1599.26    474.36 o 
  11   6   3       84.05      367.16    426.31 o 
  12   6   3      600.11      437.39    458.34 o 
  13   6   3       13.11      -65.30    418.91 o 
 -13   7   3      151.26     -173.73    515.02 o 
 -12   7   3      274.04      -18.48    455.88 o 
 -11   7   3      137.70     -354.84    402.90 o 
 -10   7   3      535.33     -401.66    401.66 o 
  -9   7   3      123.45     -125.67    381.95 o 
  -8   7   3      348.94     -256.28    378.25 o 
  -7   7   3        5.02     -184.81    375.79 o 
  -6   7   3       71.02      314.12    279.15 o 
  -5   7   3     1847.01     1479.47    201.01 o 
  -4   7   3      502.02      591.66    109.10 o 
  -3   7   3     6730.36     6816.35    401.91 o 
  -2   7   3      406.91      503.92    157.60 o 
  -1   7   3      374.30      157.55    150.21 o 
   0   7   3       57.49       59.81    144.88 o 
   1   7   3      489.94      484.50    126.25 o 
   2   7   3       74.66      200.59    116.61 o 
   3   7   3      400.29      310.70    122.85 o 
   4   7   3        3.31     -113.78    113.78 o 
   5   7   3     1825.69     2000.24    143.40 o 
   6   7   3      114.21       38.64    146.70 o 
   7   7   3      354.97       33.27    282.15 o 
   8   7   3       31.88     -252.58    252.58 o 
   9   7   3      447.88      499.00    348.68 o 
  10   7   3       88.58      190.97    336.36 o 
  11   7   3       10.36     -341.29    341.29 o 
  12   7   3      173.92     -354.84    369.63 o 
 -12   8   3      174.00     -421.38    421.38 o 
 -11   8   3       93.62       25.87    425.07 o 
 -10   8   3        0.22      -54.21    378.25 o 
  -9   8   3        1.14     -305.56    305.56 o 
  -8   8   3        0.83     -144.16    343.75 o 
  -7   8   3       35.46     -327.74    327.74 o 
  -6   8   3      146.63      151.59    324.04 o 
  -5   8   3      946.39      755.34    184.96 o 
  -4   8   3      203.37      -32.15    167.54 o 
  -3   8   3      163.98      442.00    164.00 o 
  -2   8   3       34.38      -45.44    231.43 o 
  -1   8   3      809.38      799.65    515.02 o 
   0   8   3      157.21      433.16    215.07 o 
   1   8   3       89.48       89.43    157.32 o 
   2   8   3     4913.34     5366.51    273.85 o 
   3   8   3       24.19      230.18    143.72 o 
   4   8   3      577.32      769.58    171.74 o 
   5   8   3     1943.66     1751.03    158.52 o 
   6   8   3       37.57      -11.13    148.12 o 
   7   8   3      243.65      125.11    185.35 o 
   8   8   3       33.09       76.60    182.23 o 
   9   8   3       44.14      280.92    321.58 o 
  10   8   3      144.15      -55.44    320.35 o 
  11   8   3        1.72     -203.30    328.97 o 
  12   8   3        0.77     -325.27    325.27 o 
 -12   9   3      126.90      352.38    436.16 o 
 -11   9   3      193.30      -39.43    394.27 o 
 -10   9   3       71.85     -335.13    335.13 o 
  -9   9   3      314.60     -205.76    336.36 o 
  -8   9   3       20.89       -6.16    320.35 o 
  -7   9   3      308.33      691.21    337.59 o 
  -6   9   3       45.91        1.01    479.29 o 
  -5   9   3      837.45      461.93    366.55 o 
  -4   9   3      270.95      276.75    162.74 o 
  -3   9   3       84.25      496.97    195.26 o 
  -2   9   3       47.12      146.96    287.11 o 
  -1   9   3      695.50      514.55    304.31 o 
   0   9   3       62.22     -153.30    262.95 o 
   1   9   3      780.28      535.96    191.42 o 
   2   9   3     2426.67     3019.91    240.41 o 
   3   9   3     2875.55     3072.31    234.24 o 
   4   9   3      609.79      426.01    167.78 o 
   5   9   3       20.79       38.94    218.30 o 
   6   9   3      213.22      199.11    167.53 o 
   7   9   3      240.77      249.75    174.17 o 
   8   9   3      333.93      373.74    263.50 o 
   9   9   3      312.76      506.61    249.85 o 
  10   9   3      447.68      417.29    261.49 o 
  11   9   3       24.11      467.95    268.33 o 
 -11  10   3      444.71      135.53    395.50 o 
 -10  10   3      453.07      449.72    373.33 o 
  -9  10   3        0.06     -292.01    292.01 o 
  -8  10   3      186.35     -205.76    275.99 o 
  -7  10   3       85.88     -140.46    259.97 o 
  -6  10   3       12.52       -8.62    226.71 o 
  -5  10   3     1304.50     1493.30    532.27 o 
  -4  10   3      799.90      959.63    367.68 o 
  -3  10   3      100.00      -46.16    315.24 o 
  -2  10   3       13.40      384.91    324.89 o 
  -1  10   3      553.91      998.31    539.04 o 
   0  10   3      160.86       85.88    304.05 o 
   1  10   3      202.20      -48.84    325.02 o 
   2  10   3      919.71      651.30    212.31 o 
   3  10   3      239.24      429.57    175.57 o 
   4  10   3      715.96      997.80    233.04 o 
   5  10   3        2.80        7.00    204.57 o 
   6  10   3     1459.34     1288.22    375.17 o 
   7  10   3       10.78       56.30    251.93 o 
   8  10   3      322.60       10.09    186.22 o 
   9  10   3       97.45      208.13    529.80 o 
  10  10   3       91.77        5.70    241.01 o 
 -10  11   3      439.84     -311.72    311.72 o 
  -7  11   3     1290.99     1148.31    518.71 o 
  -6  11   3       29.38     -243.96    423.84 o 
  -5  11   3      164.02      114.58    442.32 o 
  -4  11   3       66.93     -352.02    370.24 o 
  -3  11   3      525.00      -19.50    324.33 o 
  -2  11   3      585.94      390.49    364.70 o 
  -1  11   3       61.06        4.09    321.48 o 
   0  11   3      144.54     -212.80    321.39 o 
   1  11   3       63.58      289.36    437.39 o 
   2  11   3      294.83      233.21    460.80 o 
   3  11   3       30.28      112.03    192.19 o 
   4  11   3      128.35      524.69    206.24 o 
   5  11   3       35.19      -72.74    223.89 o 
   6  11   3      170.87      373.17    511.94 o 
   7  11   3        0.96      -11.94    260.38 o 
   8  11   3       15.25     -155.59    263.02 o 
   9  11   3      202.49      571.69    413.98 o 
  -9  12   3       12.34       98.57    505.16 o 
  -8  12   3       21.09     -409.06    409.06 o 
  -7  12   3       20.57      -48.05    446.02 o 
  -6  12   3      788.72     1089.88    335.75 o 
  -5  12   3      786.44      754.04    524.87 o 
  -4  12   3      589.82      837.62    351.71 o 
  -3  12   3      214.36      -36.08    317.96 o 
  -2  12   3      449.45      570.78    338.66 o 
  -1  12   3      171.89      372.39    315.26 o 
   0  12   3      157.64      441.73    329.69 o 
   1  12   3      240.22      563.29    351.18 o 
   2  12   3      100.42     -285.56    285.56 o 
   3  12   3        8.83     -201.67    505.78 o 
   4  12   3       53.85      158.44    199.62 o 
   5  12   3      299.88      274.03    210.37 o 
   6  12   3        5.47      498.48    258.01 o 
   7  12   3      148.54      615.28    279.68 o 
   8  12   3       29.45      645.51    296.77 o 
  -8  13   3       33.56      573.98    280.49 o 
  -7  13   3      209.01      832.90    571.69 o 
  -6  13   3       75.81      325.27    486.68 o 
  -5  13   3      179.65      416.45    494.07 o 
  -4  13   3      150.27      226.39    545.82 o 
  -3  13   3      438.34      691.59    393.23 o 
  -2  13   3      164.76     -170.38    471.89 o 
  -1  13   3       53.66     -288.49    526.72 o 
   0  13   3      984.06      799.82    369.48 o 
   1  13   3       96.59     -134.66    326.96 o 
   2  13   3       24.80      592.80    367.54 o 
   3  13   3       54.74      225.31    356.54 o 
   4  13   3      526.96      499.82    471.28 o 
   5  13   3      184.26      511.83    484.83 o 
   6  13   3      413.21      969.66    553.21 o 
   7  13   3      155.49      213.45    515.02 o 
  -6  14   3      725.19      978.28    616.05 o 
  -5  14   3        5.16     -425.07    425.07 o 
  -4  14   3       81.73     -446.02    446.02 o 
  -3  14   3      195.04      125.97    381.14 o 
  -2  14   3       30.46     -323.20    323.20 o 
  -1  14   3      700.85      178.31    468.20 o 
   0  14   3       29.66      -54.26    344.61 o 
   1  14   3      796.59       10.04    374.26 o 
   2  14   3       47.21      -29.45    353.80 o 
   3  14   3       46.81      121.02    360.92 o 
   4  14   3      308.57      112.41    369.04 o 
   5  14   3        3.45      -95.87    364.61 o 
   6  14   3      232.44      688.74    534.73 o 
  -3  15   3       31.31      133.13    502.70 o 
  -2  15   3      360.49        0.70    374.15 o 
  -1  15   3       73.66      123.17    628.99 o 
   0  15   3      441.81      115.51    395.91 o 
   1  15   3       20.90      239.81    372.69 o 
   2  15   3      137.94       80.62    483.60 o 
   3  15   3      216.16      235.33    412.14 o 
 -14   0   4      162.91       13.55    617.28 o 
 -13   0   4     5119.00     5093.49    953.64 o 
 -12   0   4       37.01      229.17    591.41 o 
 -11   0   4     1995.97     2661.33    736.79 o 
 -10   0   4        3.18     -317.55    317.55 o 
  -9   0   4       42.03      178.42    222.83 o 
  -8   0   4     9310.21     9474.41    442.07 o 
  -7   0   4       10.21       37.35    125.17 o 
  -6   0   4    34856.78    32647.21    693.99 o 
  -5   0   4     5025.21     5397.60    218.29 o 
  -4   0   4    26775.17    26259.07    551.83 o 
  -3   0   4    32644.09    36384.08    716.39 o 
  -2   0   4   114511.91   117281.97   2075.95 o 
  -1   0   4     1992.62     1910.52    160.59 o 
   0   0   4      540.78      477.73     66.60 o 
   1   0   4     4616.27     5075.23    149.60 o 
   2   0   4    23216.93    24959.06    486.97 o 
   3   0   4     5261.43     5274.92    166.03 o 
   4   0   4    19282.25    20517.30    472.54 o 
   5   0   4     6657.09     7247.30    247.14 o 
   6   0   4     7578.57     7778.29    273.60 o 
   7   0   4        0.47       62.35    136.11 o 
   8   0   4     2584.83     2494.46    515.60 o 
   9   0   4     2111.42     2630.21   1009.09 o 
  10   0   4     2075.69     1595.56    538.43 o 
  11   0   4      745.08      596.33    438.63 o 
  12   0   4       57.34     -389.34    389.34 o 
  13   0   4     1329.40      905.59    574.16 o 
  14   0   4     1758.32     1564.76    666.56 o 
 -14   1   4     5230.70     4928.90    722.01 o 
 -13   1   4        0.08     -376.85    394.11 o 
 -12   1   4     3933.24     3906.76    580.72 o 
 -11   1   4      347.13      262.94    396.64 o 
 -10   1   4     6755.65     6769.64    444.67 o 
  -9   1   4       45.70     -117.46    168.75 o 
  -8   1   4      106.62      143.61    135.70 o 
  -7   1   4    11047.08    11205.83    246.22 o 
  -6   1   4     3511.78     3842.94    146.39 o 
  -5   1   4    21063.42    19575.71    321.86 o 
  -4   1   4    29961.15    30901.56    444.62 o 
  -3   1   4    55289.79    54395.33    717.50 o 
  -2   1   4    23136.98    24008.61    350.40 o 
  -1   1   4     1634.33     1412.57     72.00 o 
   0   1   4    16626.26    16927.86    260.17 o 
   1   1   4       89.84      -37.06     45.83 o 
   2   1   4    21233.24    22607.46    298.45 o 
   3   1   4     4031.73     4258.91    104.85 o 
   4   1   4    10371.04    11619.15    217.45 o 
   5   1   4     4647.64     5171.66    149.83 o 
   6   1   4     5711.97     5371.21    165.67 o 
   7   1   4     4415.92     4082.36    196.84 o 
   8   1   4     3231.55     3183.89    298.27 o 
   9   1   4     4193.51     4633.27    367.32 o 
  10   1   4     3562.07     3396.00    633.91 o 
  11   1   4      296.23      163.03    290.11 o 
  12   1   4     1187.73     1037.21    533.50 o 
  13   1   4       21.12      -27.36    320.55 o 
  14   1   4     2293.49     1956.47    482.57 o 
 -14   2   4       32.19     -126.01    406.54 o 
 -13   2   4     6399.06     5847.18    711.96 o 
 -12   2   4       68.62      286.25    404.18 o 
 -11   2   4     1899.81     2244.28    380.03 o 
 -10   2   4      232.52      364.09    283.69 o 
  -9   2   4      716.34      827.62    236.10 o 
  -8   2   4    11015.01    10874.13    346.35 o 
  -7   2   4      497.62      508.34    100.04 o 
  -6   2   4    22746.56    23554.89    378.17 o 
  -5   2   4     3029.62     3563.40    128.32 o 
  -4   2   4    41198.03    40797.21    559.61 o 
  -3   2   4     6754.77     7177.87    154.79 o 
  -2   2   4     4139.84     4482.13    131.57 o 
  -1   2   4     9438.89     9631.94    191.85 o 
   0   2   4    20823.67    20728.79    354.96 o 
   1   2   4     8067.98     8796.39    150.10 o 
   2   2   4    17847.88    18383.73    260.09 o 
   3   2   4    26828.27    26692.62    338.26 o 
   4   2   4    16479.09    16226.70    276.71 o 
   5   2   4     7622.05     7725.97    180.70 o 
   6   2   4    13157.58    12690.19    256.42 o 
   7   2   4      221.29      130.95    111.37 o 
   8   2   4     6703.23     5973.85    417.74 o 
   9   2   4     1598.11     1179.55    306.75 o 
  10   2   4     2588.51     2535.91    552.60 o 
  11   2   4     2402.78     2459.63    418.95 o 
  12   2   4      291.23      298.64    548.90 o 
  13   2   4      583.67      355.32    372.29 o 
  14   2   4     1103.87     1284.28    627.75 o 
 -14   3   4     4578.66     4937.00   1053.44 o 
 -13   3   4       19.00     -433.92    476.21 o 
 -12   3   4     3184.25     3538.24    887.73 o 
 -11   3   4       21.07      111.67    367.44 o 
 -10   3   4     5117.15     5606.18    472.01 o 
  -9   3   4      301.76      125.97    225.38 o 
  -8   3   4      145.97      103.94    162.33 o 
  -7   3   4     8989.24     9518.76    239.08 o 
  -6   3   4     8284.37     8527.90    200.57 o 
  -5   3   4    10877.62    11009.95    216.80 o 
  -4   3   4     1567.54     1579.95     83.78 o 
  -3   3   4     5413.62     5986.23    137.03 o 
  -2   3   4    16216.66    16186.87    317.57 o 
  -1   3   4     3936.20     3865.17    103.07 o 
   0   3   4     7823.15     7278.61    202.86 o 
   1   3   4      624.51      854.51     54.50 o 
   2   3   4    20638.97    19679.91    291.41 o 
   3   3   4     9976.92     9715.32    176.46 o 
   4   3   4     4599.40     4432.67    125.22 o 
   5   3   4     7508.51     7202.12    169.79 o 
   6   3   4     3861.52     4319.39    148.93 o 
   7   3   4     9406.19     9201.34    278.43 o 
   8   3   4     3345.73     3215.76    284.54 o 
   9   3   4     8159.43     7110.55    517.48 o 
  10   3   4     4721.13     4764.28    501.54 o 
  11   3   4      281.49      481.76    313.92 o 
  12   3   4     2502.94     2854.14    476.47 o 
  13   3   4      424.48      538.70    553.83 o 
 -14   4   4       95.57     -503.93    503.93 o 
 -13   4   4     4640.14     4893.89    909.29 o 
 -12   4   4      314.35      550.16    410.99 o 
 -11   4   4      571.69      239.49    372.76 o 
 -10   4   4      322.57      318.98    673.96 o 
  -9   4   4      987.22      790.40    376.80 o 
  -8   4   4     5380.67     5869.09    321.68 o 
  -7   4   4     1684.12     1689.01    142.07 o 
  -6   4   4    10068.61    10229.30    212.84 o 
  -5   4   4     3562.38     3742.90    129.65 o 
  -4   4   4    10754.17    11197.03    249.19 o 
  -3   4   4      853.74      767.40     94.24 o 
  -2   4   4      731.13      717.90     80.63 o 
  -1   4   4     1595.27     1408.67    106.24 o 
   0   4   4     8022.77     7503.53    219.53 o 
   1   4   4    32179.03    33541.70    633.37 o 
   2   4   4      731.39      577.50     58.97 o 
   3   4   4    11914.02    11330.01    200.07 o 
   4   4   4    20325.21    20072.62    316.89 o 
   5   4   4     1665.25     1509.84    113.13 o 
   6   4   4     9251.95     9148.29    211.04 o 
   7   4   4      511.38      526.25    131.74 o 
   8   4   4     2676.59     2092.33    222.65 o 
   9   4   4     1725.46     1360.70    341.99 o 
  10   4   4     1523.71      920.00    606.81 o 
  11   4   4     4253.51     4421.55    676.42 o 
  12   4   4      518.08       26.85    312.71 o 
  13   4   4     1919.65     1753.09    436.36 o 
 -13   5   4       22.04       61.60    554.44 o 
 -12   5   4     2253.32     2178.35    710.92 o 
 -11   5   4        0.94      190.97    499.00 o 
 -10   5   4      582.20     1002.93    555.68 o 
  -9   5   4     1427.72     1472.26    410.82 o 
  -8   5   4        3.06       21.52    238.43 o 
  -7   5   4    14586.52    14452.78    382.96 o 
  -6   5   4     2818.79     2560.20    137.13 o 
  -5   5   4    13093.99    12954.32    313.83 o 
  -4   5   4     2254.38     2106.73    133.02 o 
  -3   5   4     4335.37     4547.10    165.08 o 
  -2   5   4     8381.73     7796.86    191.47 o 
  -1   5   4      280.29      185.21     81.16 o 
   0   5   4    11804.59    12111.96    276.95 o 
   1   5   4     1006.49      916.52    115.31 o 
   2   5   4    20729.86    20228.34    419.89 o 
   3   5   4    16207.62    15439.46    343.78 o 
   4   5   4     4394.50     4275.93    131.31 o 
   5   5   4     6185.19     6171.67    173.09 o 
   6   5   4        5.02     -190.97    190.97 o 
   7   5   4     1070.06     1248.18    403.51 o 
   8   5   4     1397.54     1489.07    314.95 o 
   9   5   4     4182.01     3962.95    439.24 o 
  10   5   4     4347.74     4773.49    488.18 o 
  11   5   4      500.63      697.37    455.88 o 
  12   5   4     1232.90      629.60    465.73 o 
  13   5   4       34.87       30.80    436.16 o 
 -13   6   4     3327.57     2598.49    696.13 o 
 -11   6   4     2347.36     2423.53    675.19 o 
 -10   6   4      219.41      301.86    475.59 o 
  -9   6   4      317.52     1346.68    529.80 o 
  -8   6   4     6796.60     7740.03    843.99 o 
  -7   6   4        7.79      312.62    360.90 o 
  -6   6   4    21585.58    20652.02    554.17 o 
  -5   6   4     3135.69     3444.41    224.63 o 
  -4   6   4     5739.97     5971.20    208.88 o 
  -3   6   4     3407.24     3670.74    147.17 o 
  -2   6   4     3359.68     3675.09    153.24 o 
  -1   6   4     2933.62     2638.47    136.60 o 
   0   6   4     6793.20     6866.59    316.78 o 
   1   6   4    20633.76    21065.72    546.05 o 
   2   6   4     4884.19     5355.79    188.23 o 
   3   6   4    13952.00    13922.99    309.87 o 
   4   6   4     3584.70     3778.35    133.66 o 
   5   6   4     1202.22      986.87    107.56 o 
   6   6   4      338.30      322.29    125.28 o 
   7   6   4      923.63     1124.90    358.54 o 
   8   6   4     4345.37     3412.91    527.34 o 
   9   6   4     4600.21     4275.37    582.78 o 
  10   6   4     2783.44     1829.66    486.68 o 
  11   6   4     3018.08     2676.11    565.53 o 
  12   6   4      420.78      -93.64    397.97 o 
 -13   7   4      245.03     -248.88    503.93 o 
 -12   7   4     1647.14     1191.44    569.23 o 
 -11   7   4      492.65      103.50    465.73 o 
 -10   7   4       83.81     -361.00    423.84 o 
  -9   7   4     1544.67      890.81    464.50 o 
  -8   7   4      105.10      247.65    443.55 o 
  -7   7   4    17333.46    17833.36   1158.17 o 
  -6   7   4      477.71     1128.32    339.71 o 
  -5   7   4    25106.66    25109.42   1096.17 o 
  -4   7   4     2419.60     2439.09    162.13 o 
  -3   7   4     3783.30     3722.13    157.06 o 
  -2   7   4     3991.43     3632.07    319.65 o 
  -1   7   4     2634.20     2832.13    246.16 o 
   0   7   4     1933.65     1738.97    149.85 o 
   1   7   4     5465.02     5845.37    333.44 o 
   2   7   4    13043.32    12908.30    363.56 o 
   3   7   4    12785.50    13220.03    325.84 o 
   4   7   4     2923.41     3117.96    145.09 o 
   5   7   4     4986.49     5129.80    301.86 o 
   6   7   4        1.40       63.56    147.90 o 
   7   7   4      941.04     1310.88    228.10 o 
   8   7   4     2129.36     2332.02    274.96 o 
   9   7   4     5672.95     5668.87    648.08 o 
  10   7   4     2996.06     2969.35    560.60 o 
  11   7   4     1882.60     1510.55    481.75 o 
  12   7   4     1119.90     1213.61    489.14 o 
 -12   8   4      187.61     -370.86    370.86 o 
 -11   8   4     1065.97      632.07    489.14 o 
 -10   8   4      900.48       80.09    453.41 o 
  -9   8   4      241.58     -326.51    368.40 o 
  -8   8   4     3707.74     3918.07    609.89 o 
  -7   8   4        4.03      316.65    393.04 o 
  -6   8   4    10059.55     8451.71    561.80 o 
  -5   8   4     2823.90     3042.24    275.06 o 
  -4   8   4     3194.68     3277.02    368.73 o 
  -3   8   4     2159.37     2147.58    155.91 o 
  -2   8   4      921.49     1066.35    205.20 o 
  -1   8   4    10973.60    10085.33    524.91 o 
   0   8   4      340.21      271.99    222.81 o 
   1   8   4    18517.73    19144.21    550.62 o 
   2   8   4     4993.92     5438.43    287.63 o 
   3   8   4     9500.34     9349.65    361.24 o 
   4   8   4     4501.38     4724.26    234.80 o 
   5   8   4      390.46      295.84    131.35 o 
   6   8   4      309.10      298.48    225.85 o 
   7   8   4       71.21      230.62    215.82 o 
   8   8   4     3391.96     3397.81    310.06 o 
   9   8   4     4460.92     4476.57    440.63 o 
  10   8   4     1343.58     2075.28    355.55 o 
  11   8   4     3180.32     3458.61    529.80 o 
  12   8   4      455.66      673.14    320.61 o 
 -12   9   4     1505.42      789.77    497.77 o 
 -11   9   4        0.82      124.44    428.77 o 
 -10   9   4       12.39     -344.99    353.61 o 
  -9   9   4     1127.56      989.37    438.63 o 
  -8   9   4       91.55       83.78    359.77 o 
  -7   9   4     6469.56     5503.77    623.44 o 
  -6   9   4     1171.01      572.92    353.61 o 
  -5   9   4     8462.42     8537.02    501.16 o 
  -4   9   4      380.36      406.28    227.90 o 
  -3   9   4      259.92      333.15    201.28 o 
  -2   9   4     1224.35     1424.90    347.51 o 
  -1   9   4      311.44       98.34    277.92 o 
   0   9   4     6189.49     6331.12    362.21 o 
   1   9   4     5067.14     5510.44    319.96 o 
   2   9   4    16565.34    16979.50    855.93 o 
   3   9   4     8119.27     8800.93    375.24 o 
   4   9   4     6162.96     7138.47    425.17 o 
   5   9   4     1884.53     2278.73    248.80 o 
   6   9   4      143.93      380.08    175.40 o 
   7   9   4     1836.11     2066.63    293.80 o 
   8   9   4      853.96      939.75    217.24 o 
   9   9   4     1271.27     1086.43    286.26 o 
  10   9   4     2309.90     2583.39    410.90 o 
  11   9   4      534.56      920.32    309.23 o 
 -11  10   4     1517.65     1473.59    494.07 o 
 -10  10   4        1.01     -321.58    321.58 o 
  -9  10   4       51.15     -282.15    327.74 o 
  -8  10   4     1336.14      784.85    372.09 o 
  -7  10   4      700.42      503.93    342.52 o 
  -6  10   4     4521.83     4245.80    479.29 o 
  -5  10   4     1785.86     1048.51    303.10 o 
  -4  10   4     1312.93     1378.48    248.96 o 
  -3  10   4     2005.48     2203.18    515.63 o 
  -2  10   4        3.25     -302.91    473.74 o 
  -1  10   4     2191.42     2267.61    408.25 o 
   0  10   4      625.31     1085.26    476.82 o 
   1  10   4     6797.81     6103.29    435.44 o 
   2  10   4      900.35      633.76    202.45 o 
   3  10   4     5790.67     6433.11    371.95 o 
   4  10   4     3709.66     3288.60    318.61 o 
   5  10   4       59.25      187.89    211.08 o 
   6  10   4      856.42     1049.75    394.27 o 
   7  10   4      179.68      563.72    286.59 o 
   8  10   4     1783.02     2128.33    506.88 o 
   9  10   4     3503.81     3132.83    362.23 o 
  10  10   4     2275.21     2287.47    351.44 o 
 -10  11   4      989.34      984.45    410.29 o 
  -9  11   4     1176.70     1166.80    402.90 o 
  -6  11   4      774.42     1529.03    558.14 o 
  -5  11   4     5771.21     6521.49    863.70 o 
  -4  11   4       58.35      262.44    428.77 o 
  -3  11   4     2144.81     1973.73    390.02 o 
  -2  11   4       61.22     -105.76    317.21 o 
  -1  11   4      599.53      789.12    351.02 o 
   0  11   4     1037.60     1151.72    377.92 o 
   1  11   4     3733.22     4275.49    503.43 o 
   2  11   4     2374.59     2539.03    672.22 o 
   3  11   4     4026.93     4035.90    335.23 o 
   4  11   4      287.84      713.54    219.49 o 
   5  11   4     3216.03     2911.22    306.24 o 
   6  11   4      289.67      442.68    228.89 o 
   7  11   4     2370.62     2655.74    390.95 o 
   8  11   4      809.94     1007.85    406.59 o 
   9  11   4     1621.32     1768.06    487.91 o 
  -9  12   4       90.70       22.18    524.87 o 
  -8  12   4     1430.36     2899.12    672.72 o 
  -7  12   4        2.64      463.27    497.77 o 
  -6  12   4     3266.33     3836.75    750.35 o 
  -5  12   4      624.91      522.41    506.39 o 
  -4  12   4     4175.04     3149.24    683.81 o 
  -3  12   4      728.71     1263.68    396.40 o 
  -2  12   4      654.76      574.42    332.32 o 
  -1  12   4     2210.95     2921.25    456.88 o 
   0  12   4       37.55      785.63    347.16 o 
   1  12   4      355.28      503.41    349.17 o 
   2  12   4     1449.20      976.47    427.54 o 
   3  12   4     1297.85     1757.89    629.60 o 
   4  12   4     2770.89     3350.92    321.81 o 
   5  12   4       86.71       10.77    328.67 o 
   6  12   4     1029.12     1147.89    270.17 o 
   7  12   4      223.75      717.46    292.18 o 
   8  12   4      859.17     1034.96    390.57 o 
  -8  13   4        3.55       65.30    527.34 o 
  -7  13   4     1776.97     1763.13    630.83 o 
  -6  13   4      192.88     -407.82    421.38 o 
  -5  13   4     3539.87     3405.51    710.92 o 
  -4  13   4      164.87      439.86    496.53 o 
  -3  13   4     1537.95     1455.73    422.27 o 
  -2  13   4      981.86      460.31    368.89 o 
  -1  13   4       13.93      -78.54    579.09 o 
   0  13   4     3255.98     2872.86    734.95 o 
   1  13   4      779.96      625.63    382.90 o 
   2  13   4     2007.98     2040.50    443.58 o 
   3  13   4     1831.83     1633.03    425.93 o 
   4  13   4     1047.02     2388.83    847.07 o 
   5  13   4      207.99      181.53    357.17 o 
   6  13   4        0.99       70.83    317.86 o 
   7  13   4      416.43      520.03    349.92 o 
  -6  14   4     1772.57     2697.06    718.31 o 
  -5  14   4      609.69      771.29    529.80 o 
  -4  14   4     2365.25     2917.60    688.74 o 
  -3  14   4      550.93     1495.23    462.41 o 
  -2  14   4      740.62      883.50    409.40 o 
  -1  14   4     2422.50     3033.42   1289.39 o 
   0  14   4       49.11      202.06    366.29 o 
   1  14   4     1832.40     1826.72    448.56 o 
   2  14   4      740.02      565.44    381.90 o 
   3  14   4     1503.26     2016.10    461.58 o 
   4  14   4      257.48      801.26    918.53 o 
   5  14   4       47.17      188.24    478.67 o 
  -3  15   4      679.29      543.04    419.34 o 
  -2  15   4      267.84      487.91    402.51 o 
  -1  15   4        0.89      643.48    396.02 o 
   0  15   4      771.37     -167.31    344.43 o 
   1  15   4      697.95      583.90    818.73 o 
   2  15   4     1572.01      526.73    406.84 o 
   3  15   4     1086.81     1591.97   1561.07 o 
 -14   1   5      189.96       85.79    463.90 o 
 -13   1   5       28.11      -59.77    421.66 o 
 -12   1   5        0.18     -368.79    368.79 o 
 -11   1   5       88.77      334.69    248.38 o 
 -10   1   5        0.04     -197.02    242.59 o 
  -9   1   5       14.74      -32.72    165.63 o 
  -8   1   5       40.81      -27.73    135.57 o 
  -7   1   5     1346.60     1309.67    119.05 o 
  -6   1   5     2760.11     3096.06    139.12 o 
  -5   1   5       53.09       55.42     78.75 o 
  -4   1   5       44.02      103.78     70.56 o 
  -3   1   5      741.67      845.85     80.33 o 
  -2   1   5    16955.60    15542.85    262.29 o 
  -1   1   5      697.96      859.56    125.14 o 
   0   1   5     3128.47     3820.60    110.61 o 
   1   1   5     7429.54     7493.69    149.55 o 
   2   1   5      687.31      853.28     69.84 o 
   3   1   5     4977.83     4650.02    103.42 o 
   4   1   5     1695.12     1553.39     85.68 o 
   5   1   5      921.35      855.80     83.67 o 
   6   1   5        5.63      -30.00     71.77 o 
   7   1   5      331.73      324.00    117.99 o 
   8   1   5      541.76      782.90    176.19 o 
   9   1   5      101.87      141.42    232.84 o 
  10   1   5      510.15      178.05    296.70 o 
  11   1   5      799.40      623.71    372.09 o 
  12   1   5      161.27      155.41    322.32 o 
  13   1   5       10.73      -89.11    327.77 o 
 -14   2   5       55.46       -4.37    445.92 o 
 -13   2   5      172.62     -402.48    402.48 o 
 -12   2   5       78.80     -371.71    371.71 o 
 -11   2   5       91.34      441.53    368.43 o 
 -10   2   5     2624.41     2225.71    308.41 o 
  -9   2   5     2713.98     3776.30    377.14 o 
  -8   2   5      523.97      867.26    174.98 o 
  -7   2   5       12.96     -100.16    100.16 o 
  -6   2   5        1.01      -83.14     83.14 o 
  -5   2   5     7336.80     6597.66    172.92 o 
  -4   2   5     3859.87     3976.25    130.02 o 
  -3   2   5     1820.69     1870.41     91.17 o 
  -2   2   5    16860.18    17614.84    282.74 o 
  -1   2   5     9758.78    10989.75    215.90 o 
   0   2   5     3636.84     4021.25    151.98 o 
   1   2   5    15910.81    14739.82    231.74 o 
   2   2   5    16252.63    14742.13    210.95 o 
   3   2   5     8724.99     9038.09    146.45 o 
   4   2   5     1786.29     2147.20     81.38 o 
   5   2   5     2678.66     2971.54    120.13 o 
   6   2   5      245.96      112.92     78.70 o 
   7   2   5     1599.13     1574.74    148.65 o 
   8   2   5     1264.81     1451.16    239.26 o 
   9   2   5      132.94      424.67    296.03 o 
  10   2   5     1767.49     1589.19    368.01 o 
  11   2   5      957.01      877.21    355.46 o 
  12   2   5      108.10      426.96    341.35 o 
  13   2   5      342.29      194.77    345.67 o 
 -14   3   5       81.14     -238.57    430.97 o 
 -13   3   5       29.66     -269.99    413.73 o 
 -12   3   5      624.79      555.29    433.02 o 
 -11   3   5      389.06      277.90    392.91 o 
 -10   3   5      136.26      108.26    463.27 o 
  -9   3   5      339.26      356.13    232.72 o 
  -8   3   5        3.03     -166.79    166.79 o 
  -7   3   5      517.94      415.51    110.15 o 
  -6   3   5      309.66      319.91     94.92 o 
  -5   3   5        7.75      154.89     74.63 o 
  -4   3   5      231.30      343.88     69.33 o 
  -3   3   5        1.65        3.32     64.61 o 
  -2   3   5      203.65       89.72     44.23 o 
  -1   3   5     2293.93     2015.28     90.51 o 
   0   3   5      910.67     1204.42     70.00 o 
   1   3   5     1170.23     1223.36     75.35 o 
   2   3   5      950.81     1113.13     67.01 o 
   3   3   5      874.95      786.22     57.16 o 
   4   3   5     2686.80     2508.52    100.24 o 
   5   3   5      254.06      259.21     67.55 o 
   6   3   5      228.01      232.58     86.86 o 
   7   3   5       90.82       39.47    131.87 o 
   8   3   5      248.38      228.21    191.52 o 
   9   3   5       49.66      -63.60    261.26 o 
  10   3   5       15.76       25.18    269.19 o 
  11   3   5       73.01      139.77    289.91 o 
  12   3   5       28.35     -196.78    300.80 o 
  13   3   5       20.45      311.69    352.40 o 
 -14   4   5        3.61     -317.88    576.62 o 
 -13   4   5      116.15     -211.92    545.82 o 
 -12   4   5      204.28      352.75    408.09 o 
 -11   4   5       71.42     -423.23    423.23 o 
 -10   4   5       46.92      176.86    373.79 o 
  -9   4   5        8.72     -262.85    272.79 o 
  -8   4   5      235.20      225.48    189.29 o 
  -7   4   5      774.67      872.86    130.78 o 
  -6   4   5      355.37      199.97     82.09 o 
  -5   4   5       12.86      -34.32     74.52 o 
  -4   4   5     1041.66     1027.52     78.63 o 
  -3   4   5     4372.69     4552.03    145.42 o 
  -2   4   5        0.54      -70.51     86.65 o 
  -1   4   5      155.90       83.74     70.25 o 
   0   4   5     1908.66     2020.97    127.20 o 
   1   4   5      200.45      183.27     73.83 o 
   2   4   5     4791.92     4986.42    123.73 o 
   3   4   5      661.30      638.57     67.61 o 
   4   4   5       86.21       38.03     64.08 o 
   5   4   5       40.78       67.81     75.33 o 
   6   4   5     1000.53     1027.85    101.85 o 
   7   4   5      179.27      125.44    154.24 o 
   8   4   5      101.77       44.56    145.92 o 
   9   4   5      262.70      -23.51    470.04 o 
  10   4   5      240.61      838.07    310.50 o 
  11   4   5       81.96        8.05    275.69 o 
  12   4   5      464.69      636.93    343.66 o 
  13   4   5       33.36      230.20    434.31 o 
 -13   5   5      315.68      324.04    591.41 o 
 -12   5   5       36.34     -250.12    521.18 o 
 -11   5   5        8.49      507.62    544.59 o 
 -10   5   5       30.64      -64.07    497.77 o 
  -9   5   5     1093.82      681.35    551.98 o 
  -8   5   5      358.95      874.66    452.38 o 
  -7   5   5      349.65      351.44    128.79 o 
  -6   5   5     7388.27     7403.54    233.47 o 
  -5   5   5      132.65       25.08    108.10 o 
  -4   5   5        0.72      -16.95     95.80 o 
  -3   5   5      446.48      290.13    144.00 o 
  -2   5   5     1884.33     1922.92    107.71 o 
  -1   5   5     2908.96     3108.27    155.75 o 
   0   5   5     6829.42     7333.47    232.17 o 
   1   5   5       79.22      -24.92     82.93 o 
   2   5   5     8155.54     8083.89    193.32 o 
   3   5   5     2497.23     2544.91    104.98 o 
   4   5   5     6498.88     6101.20    155.63 o 
   5   5   5     2651.13     2574.51    129.16 o 
   6   5   5       89.91        9.13    111.44 o 
   7   5   5     1100.66     1474.10    234.86 o 
   8   5   5      346.23      585.76    275.99 o 
   9   5   5       66.87      313.50    349.30 o 
  10   5   5     1994.63     1648.61    496.53 o 
  11   5   5     1334.17      824.27    469.43 o 
  12   5   5       31.70      -92.41    388.11 o 
  13   5   5        4.26      648.08    506.39 o 
 -13   6   5       28.98     -481.75    481.75 o 
 -12   6   5      628.06       -7.39    538.43 o 
 -11   6   5      333.50       -4.93    510.09 o 
 -10   6   5      502.00      353.61    494.07 o 
  -9   6   5     1121.07     1573.39    570.46 o 
  -8   6   5       60.01      308.02    475.59 o 
  -7   6   5     2110.18     2197.80    204.90 o 
  -6   6   5      133.96      114.44    140.70 o 
  -5   6   5      408.53      851.23    174.65 o 
  -4   6   5    11971.70    12206.79    324.04 o 
  -3   6   5      193.30      151.02     89.67 o 
  -2   6   5      765.91      785.07     76.85 o 
  -1   6   5      243.53      196.20     99.61 o 
   0   6   5      260.29      342.70     97.41 o 
   1   6   5     1388.31     1126.86    114.99 o 
   2   6   5        9.84       92.30     89.91 o 
   3   6   5      758.54      732.46     72.36 o 
   4   6   5      296.80      218.12     74.11 o 
   5   6   5      247.74      107.23     94.83 o 
   6   6   5     3952.63     3992.68    216.61 o 
   7   6   5      630.20      482.27    199.25 o 
   8   6   5      103.03      391.48    410.29 o 
   9   6   5       50.57      -66.74    221.98 o 
  10   6   5      287.97      208.17    265.26 o 
  11   6   5        0.57       79.43    267.99 o 
  12   6   5       36.51      -15.58    284.49 o 
 -13   7   5      165.17     -141.69    547.05 o 
 -12   7   5        1.25     -476.82    476.82 o 
 -11   7   5        0.10      331.43    507.62 o 
 -10   7   5      865.99      869.86    518.71 o 
  -9   7   5        2.72      455.88    462.04 o 
  -8   7   5        2.84      458.34    464.50 o 
  -7   7   5        2.10      486.68    442.32 o 
  -6   7   5     3581.55     3997.49    807.02 o 
  -5   7   5        6.08       -9.53    154.34 o 
  -4   7   5      303.30      522.40    145.35 o 
  -3   7   5     1539.84     1452.00    118.20 o 
  -2   7   5       64.78       10.55    129.81 o 
  -1   7   5      636.89      655.11    125.60 o 
   0   7   5     3605.40     3839.00    195.96 o 
   1   7   5      842.52      840.73    212.46 o 
   2   7   5     3334.20     3401.24    201.37 o 
   3   7   5      758.86      797.03    117.29 o 
   4   7   5     1351.39     1188.20    118.85 o 
   5   7   5      525.98      464.46    133.07 o 
   6   7   5        0.08     -145.40    145.40 o 
   7   7   5       73.72       64.91    189.25 o 
   8   7   5      363.12      653.92    252.03 o 
   9   7   5      590.46      709.34    319.73 o 
  10   7   5      453.87      359.86    274.88 o 
  11   7   5       30.41      498.22    289.33 o 
  12   7   5       88.07      126.88    279.46 o 
 -12   8   5       13.67     -198.37    481.75 o 
 -11   8   5       12.19     -410.29    410.29 o 
 -10   8   5      158.74     -406.59    406.59 o 
  -9   8   5       30.95      253.81    422.61 o 
  -8   8   5        4.37      374.56    404.13 o 
  -7   8   5       42.65      -36.96    416.45 o 
  -6   8   5       34.35      444.79    384.41 o 
  -5   8   5      550.11      395.86    253.15 o 
  -4   8   5      131.00      393.92    310.53 o 
  -3   8   5      219.39      268.50    142.90 o 
  -2   8   5        0.61       41.97    173.46 o 
  -1   8   5      110.41       44.52    172.27 o 
   0   8   5        9.25     -168.42    168.42 o 
   1   8   5       62.44       58.14    179.10 o 
   2   8   5     5911.69     5941.82    306.67 o 
   3   8   5      204.42      465.03    182.82 o 
   4   8   5       81.42      228.37    141.09 o 
   5   8   5        8.32      -52.26    128.13 o 
   6   8   5     2183.10     1794.09    253.85 o 
   7   8   5      382.27      436.80    190.90 o 
   8   8   5      490.44      405.56    223.31 o 
   9   8   5      108.41      433.25    255.79 o 
  10   8   5      640.33      316.01    434.93 o 
  11   8   5        2.30       93.08    271.64 o 
 -11   9   5        4.21     -177.42    446.02 o 
 -10   9   5       15.69     -380.72    380.72 o 
  -9   9   5      110.57      497.77    436.16 o 
  -8   9   5       29.52     -176.19    348.68 o 
  -7   9   5      574.41      241.49    389.34 o 
  -6   9   5       53.76      831.66    380.72 o 
  -5   9   5       13.44      -67.60    795.32 o 
  -4   9   5     1137.22     1154.83    256.51 o 
  -3   9   5      537.53      361.10    234.54 o 
  -2   9   5     1399.70     1216.45    227.56 o 
  -1   9   5     1434.24     1342.38    222.14 o 
   0   9   5     1031.39      866.51    241.60 o 
   1   9   5      258.46      273.90    226.03 o 
   2   9   5        6.07      199.60    186.19 o 
   3   9   5      133.77      198.02    200.42 o 
   4   9   5      782.12      808.29    237.26 o 
   5   9   5       53.47      331.90    178.55 o 
   6   9   5      432.72      468.92    166.29 o 
   7   9   5        1.66      250.41    209.45 o 
   8   9   5      370.86      146.29    216.85 o 
   9   9   5        1.16      114.46    229.69 o 
  10   9   5      198.54      467.74    267.76 o 
  11   9   5      717.19       75.16    253.70 o 
 -11  10   5        0.21      223.01    426.31 o 
 -10  10   5        7.92     -363.47    363.47 o 
  -9  10   5      176.81     -374.56    374.56 o 
  -8  10   5     1535.33     1795.16    464.50 o 
  -7  10   5       17.72      -85.01    325.27 o 
  -6  10   5      681.02       77.62    315.42 o 
  -5  10   5      269.09      -34.50    285.85 o 
  -4  10   5       13.38       25.32    271.06 o 
  -3  10   5      469.08      146.64    211.13 o 
  -2  10   5     1528.34     1333.02    383.09 o 
  -1  10   5       71.27     -118.19    207.30 o 
   0  10   5     1306.90     1189.77    247.42 o 
   1  10   5      264.17      193.44    345.59 o 
   2  10   5     6508.15     6566.96    350.35 o 
   3  10   5      194.20      759.15    232.87 o 
   4  10   5     1566.44     1492.02    255.32 o 
   5  10   5        9.70     -172.24    268.98 o 
   6  10   5       15.37      -23.87    205.27 o 
   7  10   5        0.87     -360.70    378.87 o 
   8  10   5       18.82      199.74    216.39 o 
   9  10   5      422.66      413.90    385.65 o 
  10  10   5      665.14     1013.10    585.86 o 
 -10  11   5       55.73     -343.75    343.75 o 
  -9  11   5      689.84      104.73    357.31 o 
  -8  11   5      448.66     -120.75    303.10 o 
  -5  11   5      142.96      949.95    513.78 o 
  -4  11   5      126.74      162.64    420.14 o 
  -3  11   5      113.23      159.51    455.88 o 
  -2  11   5       49.16     -308.99    308.99 o 
  -1  11   5      101.89       14.31    311.59 o 
   0  11   5       11.50      -58.99    325.33 o 
   1  11   5      134.39       -7.85    200.12 o 
   2  11   5      168.36     -150.18    203.46 o 
   3  11   5      505.97      384.93    223.31 o 
   4  11   5      304.05      647.35    296.39 o 
   5  11   5      384.75      922.91    247.13 o 
   6  11   5        0.65      437.65    225.77 o 
   7  11   5        0.51      -31.40    257.39 o 
   8  11   5      244.45      484.21    383.18 o 
   9  11   5       62.96      149.08    379.49 o 
  -8  12   5       75.17      428.77    515.02 o 
  -7  12   5      319.59      595.10    486.68 o 
  -6  12   5      143.03      542.12    522.41 o 
  -5  12   5      231.18     3234.25    724.47 o 
  -4  12   5       25.83      675.19    505.16 o 
  -3  12   5      274.62      237.34    808.87 o 
  -2  12   5      108.89      175.82    323.74 o 
  -1  12   5      359.55      665.22    358.86 o 
   0  12   5      298.46       31.55    305.36 o 
   1  12   5      604.49      514.89    527.95 o 
   2  12   5      159.17      -37.69    511.32 o 
   3  12   5     1063.33     1398.29    309.83 o 
   4  12   5      140.92       88.26    394.48 o 
   5  12   5       38.68      135.58    216.25 o 
   6  12   5      436.62      360.70    235.42 o 
   7  12   5        4.86      155.29    267.09 o 
   8  12   5        0.55      592.64    370.86 o 
  -7  13   5      193.86       97.34    513.78 o 
  -6  13   5      631.98      321.58    502.70 o 
  -5  13   5      165.53      459.57    490.37 o 
  -4  13   5      495.99      448.48    502.70 o 
  -3  13   5        1.00      440.23    365.78 o 
  -2  13   5       77.81      438.84    365.57 o 
  -1  13   5      153.87      303.14    350.53 o 
   0  13   5     1221.79      646.11    373.55 o 
   1  13   5      159.51      109.63    364.89 o 
   2  13   5      306.66      217.28    351.17 o 
   3  13   5     1893.73     1783.66    427.56 o 
   4  13   5       27.97     -414.60    414.60 o 
   5  13   5        2.29     -318.08    318.08 o 
   6  13   5       20.33     -250.16    311.89 o 
   7  13   5        6.96      191.27    271.47 o 
  -6  14   5      442.09      -33.27    529.80 o 
  -5  14   5      162.22      182.35    532.27 o 
  -4  14   5      733.76     1145.85    602.50 o 
  -3  14   5       35.37     -145.88    352.78 o 
  -2  14   5      128.89      640.06    401.29 o 
  -1  14   5      145.64      -30.96    377.64 o 
   0  14   5      851.33      762.02    874.17 o 
   1  14   5      180.81     -227.76    332.51 o 
   2  14   5      508.42      833.72    410.07 o 
   3  14   5      403.73      317.91    364.18 o 
   4  14   5      252.59       48.74    342.95 o 
   5  14   5        3.19      114.13    361.03 o 
  -3  15   5       22.26      178.65    522.41 o 
  -2  15   5       34.73       52.87    641.31 o 
  -1  15   5        0.15      -17.31    385.35 o 
   0  15   5       13.23     -358.51    358.51 o 
   1  15   5      367.43      477.45    651.78 o 
   2  15   5       21.70       -5.01    373.33 o 
 -14   0   6     2119.94     2289.23    851.38 o 
 -13   0   6     1224.39     -229.17    634.53 o 
 -12   0   6     4824.05     5879.90    649.16 o 
 -11   0   6     1416.86     1906.21    461.42 o 
 -10   0   6      943.92     1075.40    294.06 o 
  -9   0   6      276.79      586.03    344.47 o 
  -8   0   6     3721.73     3674.38    352.30 o 
  -7   0   6    11629.66    12711.62    426.64 o 
  -6   0   6    15397.52    16849.97    444.14 o 
  -5   0   6    25958.87    26422.65    584.73 o 
  -4   0   6        5.97       33.26    115.34 o 
  -3   0   6    13352.75    14912.62    367.26 o 
  -2   0   6     1801.42     2092.33    139.94 o 
  -1   0   6     6614.10     7865.03    283.31 o 
   0   0   6     3194.82     2716.05    148.33 o 
   1   0   6       32.20      -36.13     69.06 o 
   2   0   6    24268.08    21819.15    444.68 o 
   3   0   6     8176.40     7875.39    219.32 o 
   4   0   6    33902.48    32278.08    651.60 o 
   5   0   6    13258.47    12041.72    315.74 o 
   6   0   6     1191.92     1312.74    167.74 o 
   7   0   6     2415.14     2142.16    260.32 o 
   8   0   6       10.16     -120.86    225.53 o 
   9   0   6    10205.67    10692.96    649.41 o 
  10   0   6     1199.20     1472.36    502.70 o 
  11   0   6     6509.97     5458.19    809.49 o 
  12   0   6      960.70     1228.40    543.35 o 
  13   0   6      169.30      -43.12    450.95 o 
 -14   1   6      461.18     -326.56    462.11 o 
 -13   1   6     4275.45     4568.48    668.09 o 
 -12   1   6     1762.11     1871.37    324.34 o 
 -11   1   6     8247.32     9703.10    548.44 o 
 -10   1   6      184.57      280.25    267.87 o 
  -9   1   6      553.21      696.37    181.14 o 
  -8   1   6     2601.50     2983.50    212.00 o 
  -7   1   6     1172.68     1507.05    141.82 o 
  -6   1   6     4666.06     4900.13    171.53 o 
  -5   1   6        5.38      -57.38     79.15 o 
  -4   1   6    39780.98    42603.50    596.62 o 
  -3   1   6     1081.53      926.02     85.51 o 
  -2   1   6    32530.19    32067.06    451.35 o 
  -1   1   6    52249.79    49907.30    657.30 o 
   0   1   6     3943.44     3862.21    107.73 o 
   1   1   6    13677.07    13481.79    212.09 o 
   2   1   6     1382.71     1485.37     70.09 o 
   3   1   6    14802.26    14348.00    231.81 o 
   4   1   6      313.74      421.53     62.01 o 
   5   1   6    18607.38    18541.13    301.04 o 
   6   1   6     2603.57     2549.17    120.65 o 
   7   1   6        4.65      -61.55    122.73 o 
   8   1   6     1898.17     2097.23    251.00 o 
   9   1   6     1421.27     1868.52    282.60 o 
  10   1   6     8582.90     9100.84    682.71 o 
  11   1   6     1423.85     1169.89    362.40 o 
  12   1   6     3923.28     4150.52    546.03 o 
  13   1   6      202.32     -220.44    407.82 o 
 -14   2   6      307.78     -404.55    446.44 o 
 -13   2   6      953.11     -122.86    449.04 o 
 -12   2   6     3924.90     4692.76   1061.95 o 
 -11   2   6      266.03      172.13    251.18 o 
 -10   2   6     3417.34     3990.86    491.47 o 
  -9   2   6      434.01      346.67    246.87 o 
  -8   2   6      805.00      743.11    170.18 o 
  -7   2   6     7082.06     7109.23    237.96 o 
  -6   2   6     2648.16     2843.42    139.36 o 
  -5   2   6    37310.43    35828.33    524.46 o 
  -4   2   6      504.16      389.03     79.53 o 
  -3   2   6    34211.21    35044.30    492.57 o 
  -2   2   6        7.37      -24.90     58.75 o 
  -1   2   6     2969.04     3160.09    101.95 o 
   0   2   6     4689.18     4821.54    115.16 o 
   1   2   6        0.21      -35.70     46.90 o 
   2   2   6    18466.86    18572.17    249.90 o 
   3   2   6     3522.58     3543.34     92.05 o 
   4   2   6    45134.81    43296.35    561.47 o 
   5   2   6       83.15       92.08     59.12 o 
   6   2   6    10596.12    10075.95    230.94 o 
   7   2   6     6966.29     6592.78    269.00 o 
   8   2   6        5.22     -175.02    175.02 o 
   9   2   6     4123.63     4435.70    475.56 o 
  10   2   6      407.76      348.86    292.07 o 
  11   2   6     5742.72     6242.30   1146.47 o 
  12   2   6     2079.48     1577.07    415.48 o 
  13   2   6     1169.11      241.56    394.89 o 
 -14   3   6     1913.66      902.66    602.50 o 
 -13   3   6     3583.74     3734.99    639.30 o 
 -12   3   6      370.89       88.63    411.50 o 
 -11   3   6     4215.75     4751.82    486.03 o 
 -10   3   6      277.93      695.81    330.24 o 
  -9   3   6      446.98      852.95    262.91 o 
  -8   3   6      227.88      157.86    181.44 o 
  -7   3   6     1081.38     1177.49    141.22 o 
  -6   3   6    24236.74    23969.36    393.73 o 
  -5   3   6     2080.86     1795.36    109.35 o 
  -4   3   6    35059.23    33516.27    501.85 o 
  -3   3   6     2379.11     2273.99     96.16 o 
  -2   3   6      240.87      201.73     58.92 o 
  -1   3   6      702.63      927.29     78.23 o 
   0   3   6     5879.77     5434.51    141.22 o 
   1   3   6    29174.68    30364.00    476.57 o 
   2   3   6     1719.62     1557.78     84.47 o 
   3   3   6    39442.66    39768.24    511.39 o 
   4   3   6      838.02     1037.06     70.59 o 
   5   3   6    13172.11    12817.84    218.17 o 
   6   3   6     1333.89     1228.39    105.30 o 
   7   3   6      232.73      270.31    139.58 o 
   8   3   6     1721.43     1495.51    364.11 o 
   9   3   6        0.77     -111.81    242.38 o 
  10   3   6     8356.15     8264.05    642.73 o 
  11   3   6     2471.70     2348.90    701.68 o 
  12   3   6     3805.50     3919.82    522.83 o 
  13   3   6      676.92      616.54    374.33 o 
 -14   4   6      457.91     -135.53    617.28 o 
 -13   4   6     1593.35     2592.33    789.77 o 
 -12   4   6     4745.56     4055.17    619.85 o 
 -11   4   6      503.41      102.02    490.99 o 
 -10   4   6     6443.85     6627.52    521.17 o 
  -9   4   6       72.88      213.28    313.38 o 
  -8   4   6       26.06       69.68    195.96 o 
  -7   4   6     4959.36     4667.29    221.36 o 
  -6   4   6     6621.84     6815.75    185.99 o 
  -5   4   6    12576.72    11373.58    233.19 o 
  -4   4   6    14261.61    13281.40    255.92 o 
  -3   4   6     6123.92     5367.66    186.85 o 
  -2   4   6      438.27      605.88     87.49 o 
  -1   4   6     2024.22     1740.85     98.72 o 
   0   4   6    22590.89    23037.89    377.56 o 
   1   4   6      137.61      104.34     61.39 o 
   2   4   6    30384.06    32002.91    458.69 o 
   3   4   6       44.90       -4.93     61.28 o 
   4   4   6    13520.07    14013.74    239.65 o 
   5   4   6      339.30      429.16     81.48 o 
   6   4   6    10954.58    10881.71    240.67 o 
   7   4   6    11792.70    11337.07    340.07 o 
   8   4   6        2.08     -164.03    164.03 o 
   9   4   6     4222.10     3891.65    579.20 o 
  10   4   6      617.12      975.28    318.21 o 
  11   4   6     3764.00     3752.68    524.87 o 
  12   4   6      544.04       74.20    312.11 o 
  13   4   6     1049.26     1195.29    401.38 o 
 -13   5   6     3392.28     2419.84    754.04 o 
 -12   5   6      563.41      393.04    575.39 o 
 -11   5   6     3393.35     4224.86    786.08 o 
 -10   5   6      562.32      377.02    527.34 o 
  -9   5   6     1749.44     2203.22    765.75 o 
  -8   5   6      411.58      446.71    176.15 o 
  -7   5   6     7492.16     7785.55    373.95 o 
  -6   5   6     8461.72     8232.25    217.02 o 
  -5   5   6     1559.19     1520.30    103.02 o 
  -4   5   6     9071.48     8536.16    242.11 o 
  -3   5   6      159.15      168.63     99.14 o 
  -2   5   6     2118.78     2017.25    126.88 o 
  -1   5   6      151.53      225.40     81.46 o 
   0   5   6        6.20       10.53     98.07 o 
   1   5   6    26932.19    28525.05    489.30 o 
   2   5   6      165.83      109.06     52.59 o 
   3   5   6    23683.31    24544.24    375.77 o 
   4   5   6      384.09      439.53     79.94 o 
   5   5   6     5888.21     6283.27    175.92 o 
   6   5   6      121.95       51.39    125.06 o 
   7   5   6        5.58     -162.09    187.19 o 
   8   5   6     1088.41     1642.24    270.67 o 
   9   5   6      228.51      -12.81    201.08 o 
  10   5   6     5834.07     6145.39    450.47 o 
  11   5   6     2418.31     1893.50    387.25 o 
  12   5   6     3003.83     3293.77   1206.84 o 
 -13   6   6      478.42     -294.47    563.07 o 
 -12   6   6     3752.65     3990.76    834.13 o 
 -11   6   6      113.24      425.07    543.35 o 
 -10   6   6     2622.06     1290.00    585.25 o 
  -9   6   6      287.75        8.62    505.16 o 
  -8   6   6     2338.85     2849.92    436.70 o 
  -7   6   6     3143.41     3757.57    352.83 o 
  -6   6   6     4914.29     4685.65    252.66 o 
  -5   6   6    13131.14    13505.80    382.50 o 
  -4   6   6       18.87      142.25    133.52 o 
  -3   6   6     7407.40     7203.89    231.18 o 
  -2   6   6      397.01      486.65     88.31 o 
  -1   6   6     4108.41     4650.24    206.80 o 
   0   6   6     3608.48     3917.61    176.60 o 
   1   6   6      342.23      413.95    155.66 o 
   2   6   6     5475.57     5467.64    188.22 o 
   3   6   6       56.14      -25.64     66.73 o 
   4   6   6     9703.12     9810.80    243.83 o 
   5   6   6       69.45     -103.91    103.91 o 
   6   6   6       99.67      189.95    165.73 o 
   7   6   6      273.78      136.38    236.58 o 
   8   6   6      230.04       96.90    234.28 o 
   9   6   6     5464.31     5354.05    839.67 o 
  10   6   6     1438.58     1092.59    319.96 o 
  11   6   6     5764.06     5930.76    573.46 o 
  12   6   6      778.05      629.95    332.42 o 
 -13   7   6     1162.61     1679.35    689.97 o 
 -12   7   6      788.11       20.95    565.53 o 
 -11   7   6     1189.50     1474.82    613.58 o 
 -10   7   6      594.67      497.77    512.55 o 
  -9   7   6     5930.56     4697.98    723.24 o 
  -8   7   6     1170.61     2039.12    585.25 o 
  -7   7   6     4098.24     3802.91    436.97 o 
  -6   7   6     5083.47     6512.78   1436.01 o 
  -5   7   6      998.86     1070.16    194.98 o 
  -4   7   6     6809.48     7033.96    311.13 o 
  -3   7   6     1414.02     1403.47    136.39 o 
  -2   7   6    14969.67    15522.53    399.49 o 
  -1   7   6     1294.93     1228.44    140.36 o 
   0   7   6     1844.70     1994.32    143.65 o 
   1   7   6     8447.90     8104.39    297.78 o 
   2   7   6      346.36      343.97    117.33 o 
   3   7   6     6079.24     6010.10    263.50 o 
   4   7   6       50.85      -22.17    102.40 o 
   5   7   6     4190.19     4345.69    214.83 o 
   6   7   6       32.22     -161.91    161.91 o 
   7   7   6       18.28     -204.85    204.85 o 
   8   7   6     3079.58     3400.93    387.48 o 
   9   7   6      618.87     1062.43    287.93 o 
  10   7   6     3546.52     3436.29    444.20 o 
  11   7   6      437.53     1122.78    332.64 o 
  12   7   6      692.49     1114.53    645.00 o 
 -12   8   6     2078.50     1304.79    628.37 o 
 -11   8   6       44.86     -220.55    478.05 o 
 -10   8   6      878.02      162.64    512.55 o 
  -9   8   6       30.50     -167.57    432.47 o 
  -8   8   6     5896.68     4824.89    696.13 o 
  -7   8   6      561.81     1128.60    474.36 o 
  -6   8   6     1290.65     1319.58    485.45 o 
  -5   8   6     9406.67     9659.51    493.72 o 
  -4   8   6      146.62      282.59    160.16 o 
  -3   8   6     2692.79     2588.95    222.30 o 
  -2   8   6       87.09      326.31    317.08 o 
  -1   8   6     1169.90      967.11    214.90 o 
   0   8   6     5966.14     6179.94    329.61 o 
   1   8   6      727.71      742.59    304.99 o 
   2   8   6    16852.49    17195.62    540.65 o 
   3   8   6      491.87      615.18    139.90 o 
   4   8   6    12541.14    12209.29    411.94 o 
   5   8   6        8.58       -1.40    155.88 o 
   6   8   6      412.08      913.74    214.40 o 
   7   8   6       25.61      559.66    308.64 o 
   8   8   6       64.26       -0.43    365.32 o 
   9   8   6     3215.90     2779.20    361.67 o 
  10   8   6      340.24      289.95    252.74 o 
  11   8   6     1964.37     2080.78    377.86 o 
 -11   9   6     1947.54     1504.39    569.23 o 
 -10   9   6       15.05      551.98    460.80 o 
  -9   9   6     1655.68     1340.52    505.16 o 
  -8   9   6      632.54      899.43    460.80 o 
  -7   9   6      752.94      125.67    389.34 o 
  -6   9   6     5159.13     4771.91    614.82 o 
  -5   9   6      231.31      161.40    394.27 o 
  -4   9   6     7736.56     8248.38    398.34 o 
  -3   9   6      847.40      916.68    192.25 o 
  -2   9   6     3124.75     3894.36    302.10 o 
  -1   9   6      203.84      124.67    210.32 o 
   0   9   6      299.14      188.30    209.55 o 
   1   9   6     8070.17     7475.99    373.94 o 
   2   9   6        0.50      -64.19    189.81 o 
   3   9   6    11290.00    11164.64    512.21 o 
   4   9   6       12.21     -209.13    209.13 o 
   5   9   6     4237.70     3983.23    342.69 o 
   6   9   6       60.78      237.10    153.42 o 
   7   9   6       37.47      -95.16    187.93 o 
   8   9   6     2366.26     2468.43    338.23 o 
   9   9   6      236.91        0.84    232.69 o 
  10   9   6     1902.40     2079.73    596.33 o 
 -11  10   6      407.46     -391.81    391.81 o 
 -10  10   6     2457.15     2163.56    587.71 o 
  -9  10   6        0.14     -344.99    344.99 o 
  -8  10   6      587.94      266.13    396.73 o 
  -7  10   6     1334.52     1128.60    421.38 o 
  -6  10   6       21.64     -311.72    311.72 o 
  -5  10   6     5214.45     4260.59    529.80 o 
  -4  10   6       95.54       52.98    335.13 o 
  -3  10   6     3396.42     3026.20    364.85 o 
  -2  10   6       24.60       57.20    234.19 o 
  -1  10   6     3297.37     3664.67    405.51 o 
   0  10   6     1736.56     1443.61    250.55 o 
   1  10   6       21.75     -403.23    403.23 o 
   2  10   6     9160.85     9423.42    490.86 o 
   3  10   6      329.48      247.20    232.42 o 
   4  10   6     5428.19     5323.36    421.55 o 
   5  10   6       24.03      165.88    205.54 o 
   6  10   6     1148.92     1239.44    260.29 o 
   7  10   6      818.54     1102.73    411.52 o 
   8  10   6       93.65      211.38    212.85 o 
   9  10   6     3458.93     3215.39    377.13 o 
  10  10   6      626.34     1210.07    305.20 o 
 -10  11   6      180.85     -361.00    361.00 o 
  -9  11   6      993.19      172.49    396.73 o 
  -8  11   6       40.14     -315.42    315.42 o 
  -7  11   6     1311.25      358.54    352.38 o 
  -5  11   6      602.70      176.19    447.25 o 
  -4  11   6     3855.71     3653.17    665.33 o 
  -3  11   6      318.93      825.50    444.79 o 
  -2  11   6      435.09      430.78    346.18 o 
  -1  11   6       69.01      247.71    328.83 o 
   0  11   6     1055.71      911.91    329.65 o 
   1  11   6     3994.54     3877.13    512.34 o 
   2  11   6       96.64      446.96    217.03 o 
   3  11   6     5651.98     6320.29    409.79 o 
   4  11   6      925.66     1203.78    254.93 o 
   5  11   6     1425.21     1771.16    278.41 o 
   6  11   6     2686.91     3112.38    442.03 o 
   7  11   6      909.65     1291.24    428.77 o 
   8  11   6     1200.94     1533.96    455.88 o 
   9  11   6        4.40      528.57    386.88 o 
  -7  12   6      600.32     -151.55    454.64 o 
  -6  12   6      288.09      515.02    505.16 o 
  -5  12   6     2423.02     4148.47    746.65 o 
  -4  12   6      178.42       60.37    417.68 o 
  -3  12   6     1415.58     2168.49    622.21 o 
  -2  12   6      713.79      327.36    346.30 o 
  -1  12   6     1290.60     1544.80    387.62 o 
   0  12   6     3516.79     3431.76    482.65 o 
   1  12   6       16.50        5.74    296.14 o 
   2  12   6     4618.95     5402.45    554.47 o 
   3  12   6       31.90        0.55    323.06 o 
   4  12   6     3920.03     3905.18    359.39 o 
   5  12   6      122.56      -10.93    253.27 o 
   6  12   6      486.20      376.66    309.49 o 
   7  12   6      760.24     1347.91    421.38 o 
   8  12   6        0.12      117.05    349.92 o 
  -7  13   6      285.57      262.44    527.34 o 
  -6  13   6     2419.57     2115.51    661.64 o 
  -5  13   6       16.50      377.02    475.59 o 
  -4  13   6     4512.61     3961.19    760.20 o 
  -3  13   6       31.13      187.28    490.37 o 
  -2  13   6     1159.14      595.01    369.70 o 
  -1  13   6      878.40      763.46    398.74 o 
   0  13   6      974.13     1299.13    412.24 o 
   1  13   6     1413.60     1313.11    404.01 o 
   2  13   6       32.12       51.35    356.07 o 
   3  13   6     3635.73     4022.49    529.19 o 
   4  13   6      200.70      214.65    471.89 o 
   5  13   6      528.66      454.05    278.65 o 
   6  13   6     1414.18     1804.50    303.18 o 
  -5  14   6     3546.42     4487.29    839.06 o 
  -4  14   6        0.40      198.37    555.68 o 
  -3  14   6     2693.63     2592.33    685.05 o 
  -2  14   6       78.67     -136.03    551.98 o 
  -1  14   6      398.88      255.28    375.16 o 
   0  14   6      547.02      533.82    395.10 o 
   1  14   6        5.52     -329.65    329.65 o 
   2  14   6     3492.15     3510.60    519.64 o 
   3  14   6       41.34     -344.69    344.69 o 
   4  14   6     2747.84     2790.49    688.13 o 
   5  14   6      484.69      339.26    383.78 o 
  -2  15   6     1324.13     1405.57    771.91 o 
  -1  15   6      215.76      699.85    437.71 o 
   0  15   6       62.22      403.26    374.89 o 
   1  15   6      952.03      868.73    425.59 o 
 -14   1   7       16.35     -341.10    616.66 o 
 -13   1   7       12.09      788.03    367.27 o 
 -12   1   7        0.03     -223.93    256.83 o 
 -11   1   7      797.06      810.86    281.74 o 
 -10   1   7      180.19      251.73    271.44 o 
  -9   1   7     1171.51     1157.32    228.88 o 
  -8   1   7       52.58      139.50    154.50 o 
  -7   1   7     1025.55      775.50    140.60 o 
  -6   1   7        5.97      -45.68     91.49 o 
  -5   1   7      533.66      595.62     98.18 o 
  -4   1   7      126.10       19.91     79.65 o 
  -3   1   7     2926.84     3171.69    122.41 o 
  -2   1   7     1645.71     1746.88    100.80 o 
  -1   1   7      202.99       90.68     61.99 o 
   0   1   7       12.41      -17.91     54.33 o 
   1   1   7     2497.85     2605.57     89.84 o 
   2   1   7     1529.07     1577.72     78.97 o 
   3   1   7     3303.86     3842.56    158.87 o 
   4   1   7      742.08      749.23     74.68 o 
   5   1   7      125.83       90.54     66.35 o 
   6   1   7     1645.44     1788.00    125.22 o 
   7   1   7        3.63     -113.56    113.56 o 
   8   1   7      639.63      407.65    170.80 o 
   9   1   7        0.02      140.08    225.84 o 
  10   1   7      591.41      652.66    312.00 o 
  11   1   7       53.49      -12.97    291.82 o 
  12   1   7      124.22       23.79    306.14 o 
  13   1   7       23.66       81.11    269.49 o 
 -14   2   7       23.86     -271.78    461.80 o 
 -13   2   7      447.56      174.06    454.53 o 
 -12   2   7       25.44       72.45    260.50 o 
 -11   2   7      866.44     1453.01    299.73 o 
 -10   2   7       57.45      454.00    258.06 o 
  -9   2   7      998.60     1093.63    277.15 o 
  -8   2   7       11.43       25.81    154.64 o 
  -7   2   7      320.71      349.15    128.61 o 
  -6   2   7        7.14      -49.91     91.25 o 
  -5   2   7       59.06      137.30     88.05 o 
  -4   2   7       61.61      124.57     76.05 o 
  -3   2   7    11426.06    11031.00    216.57 o 
  -2   2   7     1501.73     1672.05    101.45 o 
  -1   2   7      205.13      243.05     59.30 o 
   0   2   7      628.21      334.93     57.61 o 
   1   2   7     2949.89     2732.80     89.39 o 
   2   2   7     2655.69     2199.04     79.57 o 
   3   2   7     1683.13     1779.38     75.71 o 
   4   2   7        2.41       42.29     55.40 o 
   5   2   7        2.35      100.84     59.72 o 
   6   2   7     1174.19     1515.93    113.19 o 
   7   2   7      860.91      629.03    138.22 o 
   8   2   7      371.62     -189.44    300.23 o 
   9   2   7        9.81      228.65    226.70 o 
  10   2   7       36.19      289.33    226.16 o 
  11   2   7        4.09     -116.61    237.08 o 
  12   2   7      129.91      396.44    282.06 o 
  13   2   7       30.56     -221.01    255.21 o 
 -14   3   7       12.82     -394.52    394.52 o 
 -13   3   7      199.34     -400.69    400.69 o 
 -12   3   7        7.25       95.11    314.13 o 
 -11   3   7       25.50       -0.59    289.69 o 
 -10   3   7      235.81      484.10    268.64 o 
  -9   3   7     1413.08     1775.44    305.36 o 
  -8   3   7       70.50      329.55    239.58 o 
  -7   3   7      611.55      636.44    133.26 o 
  -6   3   7        6.23      -92.78     92.78 o 
  -5   3   7      575.97      670.06     96.95 o 
  -4   3   7       40.09      -74.17     74.17 o 
  -3   3   7      661.95      918.38     82.03 o 
  -2   3   7      717.72      695.44     65.96 o 
  -1   3   7     2339.88     1943.08     89.25 o 
   0   3   7      121.73       84.78     51.05 o 
   1   3   7       81.20       81.58     50.02 o 
   2   3   7      627.76      642.13     49.61 o 
   3   3   7     2526.85     2773.81     92.87 o 
   4   3   7     1079.98     1166.31     70.43 o 
   5   3   7     1543.04     1630.61     92.25 o 
   6   3   7     2821.10     3053.38    151.61 o 
   7   3   7       13.13      -61.34    129.86 o 
   8   3   7      152.66      464.27    210.54 o 
   9   3   7      320.14       91.61    217.08 o 
  10   3   7        0.12     -209.83    209.83 o 
  11   3   7      661.24     1052.00    280.95 o 
  12   3   7      375.80      367.51    268.99 o 
  13   3   7       79.88      201.11    280.78 o 
 -14   4   7       69.19      513.78    688.74 o 
 -13   4   7      147.84      547.05    672.72 o 
 -12   4   7      432.98     1307.25    678.89 o 
 -11   4   7      870.51      680.90    402.03 o 
 -10   4   7      731.83      329.57    379.13 o 
  -9   4   7       86.73      301.95    527.36 o 
  -8   4   7        0.32     -101.38    187.72 o 
  -7   4   7     2107.93     1770.49    216.56 o 
  -6   4   7     2327.77     2437.33    131.06 o 
  -5   4   7     5584.10     5397.28    159.74 o 
  -4   4   7     5464.27     5294.75    144.66 o 
  -3   4   7       91.12      154.71     55.14 o 
  -2   4   7     2525.09     2466.86    114.52 o 
  -1   4   7     1656.09     1668.04    103.38 o 
   0   4   7      586.64      466.37     75.73 o 
   1   4   7     1037.38     1120.11     81.21 o 
   2   4   7     1166.83     1249.66     82.17 o 
   3   4   7     2593.42     2479.65    112.13 o 
   4   4   7      201.50       28.69     65.58 o 
   5   4   7      696.47      600.51     82.77 o 
   6   4   7     1136.41     1026.78    125.76 o 
   7   4   7       54.83     -120.24    120.24 o 
   8   4   7       23.39     -178.58    204.36 o 
   9   4   7       60.08     -188.89    188.89 o 
  10   4   7      288.69      143.15    220.27 o 
  11   4   7       23.63      148.28    246.65 o 
  12   4   7        9.96     -261.34    434.77 o 
  13   4   7        6.31      232.89    268.55 o 
 -13   5   7      255.74      -44.36    595.10 o 
 -12   5   7        8.10      -45.59    554.44 o 
 -11   5   7      357.86      789.77    586.48 o 
 -10   5   7       65.96      164.90    461.42 o 
  -9   5   7        9.34      200.48    336.26 o 
  -8   5   7      255.22      483.54    260.79 o 
  -7   5   7       17.53     -220.08    220.08 o 
  -6   5   7      220.25      199.17    102.26 o 
  -5   5   7     1037.12     1093.75     84.19 o 
  -4   5   7     2380.05     2380.19    119.73 o 
  -3   5   7     2067.82     2427.88    152.01 o 
  -2   5   7      594.29      458.53    101.83 o 
  -1   5   7      155.27       79.80     79.01 o 
   0   5   7      146.07      186.16     65.96 o 
   1   5   7       10.90       61.54     63.50 o 
   2   5   7      135.81       54.92     65.08 o 
   3   5   7     1071.95      798.12    107.47 o 
   4   5   7      202.87      182.44     83.39 o 
   5   5   7      614.77      505.65     98.33 o 
   6   5   7      230.47      446.21    165.28 o 
   7   5   7       97.76       -8.04    192.82 o 
   8   5   7      276.34      677.11    233.00 o 
   9   5   7      203.43      488.87    227.83 o 
  10   5   7      527.29      755.93    256.87 o 
  11   5   7       59.31      229.81    513.17 o 
  12   5   7       13.89       54.63    309.65 o 
 -13   6   7       15.32     -221.78    580.32 o 
 -12   6   7      136.16      -36.96    572.92 o 
 -11   6   7        3.72     -502.70    502.70 o 
 -10   6   7      487.10      585.25    550.75 o 
  -9   6   7      158.08      238.15    490.99 o 
  -8   6   7      186.83      180.17    329.13 o 
  -7   6   7     3835.83     3911.63    418.90 o 
  -6   6   7       47.46      251.82    277.24 o 
  -5   6   7     1313.01     1631.15    179.52 o 
  -4   6   7      151.29       72.82    122.15 o 
  -3   6   7        1.66       58.87    112.29 o 
  -2   6   7     3675.12     4092.40    171.78 o 
  -1   6   7     2703.28     2722.41    150.33 o 
   0   6   7     1369.37     1651.22    110.55 o 
   1   6   7     1406.91     1582.57     91.89 o 
   2   6   7     1077.61      898.68     84.24 o 
   3   6   7     1922.83     1699.20     94.54 o 
   4   6   7      233.33      349.82    101.48 o 
   5   6   7      877.01      873.80    132.20 o 
   6   6   7       16.46       -0.56    178.93 o 
   7   6   7       85.88     -215.81    215.81 o 
   8   6   7      222.02      449.08    249.24 o 
   9   6   7        8.55       12.54    233.78 o 
  10   6   7        0.06       70.02    559.99 o 
  11   6   7      265.24       78.76    286.44 o 
  12   6   7       17.51     -180.20    333.90 o 
 -12   7   7      462.74       76.39    571.69 o 
 -11   7   7      849.78      757.74    595.10 o 
 -10   7   7       11.14     -381.95    457.11 o 
  -9   7   7      881.74     1012.78    533.50 o 
  -8   7   7       15.13      417.27    314.58 o 
  -7   7   7        0.16       53.68    309.03 o 
  -6   7   7       25.22     -222.10    409.06 o 
  -5   7   7        5.54     -174.87    174.87 o 
  -4   7   7      308.41      152.56    285.96 o 
  -3   7   7      952.06      919.97    139.50 o 
  -2   7   7      140.20       32.26     96.54 o 
  -1   7   7     2426.95     2610.47    139.72 o 
   0   7   7       14.71     -112.69    112.69 o 
   1   7   7      365.01      378.27    132.34 o 
   2   7   7      291.97      208.09    120.70 o 
   3   7   7     2350.27     2072.51    140.46 o 
   4   7   7     1261.91     1244.46    145.87 o 
   5   7   7      348.09      203.04    133.42 o 
   6   7   7        0.61       84.87    206.81 o 
   7   7   7      178.97      452.10    233.23 o 
   8   7   7      167.31      -18.03    212.97 o 
   9   7   7      175.70      720.12    271.88 o 
  10   7   7       74.60      449.73    285.41 o 
  11   7   7        0.23       97.41    265.98 o 
 -12   8   7       30.23     -505.16    505.16 o 
 -11   8   7       54.75     -160.17    503.93 o 
 -10   8   7       65.43      395.50    523.64 o 
  -9   8   7      890.75      936.39    526.11 o 
  -8   8   7      830.74      742.95    486.68 o 
  -7   8   7      306.41     -134.30    457.11 o 
  -6   8   7       19.57      366.29    294.58 o 
  -5   8   7     1736.22     1443.16    439.24 o 
  -4   8   7      562.96      289.67    197.79 o 
  -3   8   7      673.69      747.30    206.11 o 
  -2   8   7      555.43      767.63    170.90 o 
  -1   8   7       70.53      -78.39    177.87 o 
   0   8   7        1.03      122.29    198.05 o 
   1   8   7      175.09     -124.81    191.71 o 
   2   8   7     2452.73     2486.25    193.51 o 
   3   8   7        0.30      113.10    154.99 o 
   4   8   7      515.63      395.75    149.11 o 
   5   8   7      113.40      -68.24    143.73 o 
   6   8   7      235.57      333.51    164.22 o 
   7   8   7       29.60      229.58    307.41 o 
   8   8   7      922.72      416.68    476.21 o 
   9   8   7      310.81      106.08    233.87 o 
  10   8   7        1.99      324.39    270.25 o 
  11   8   7      735.45      797.89    312.25 o 
 -11   9   7        1.63     -311.72    463.27 o 
 -10   9   7       15.97     -458.34    458.34 o 
  -9   9   7      135.00      431.23    464.50 o 
  -8   9   7      566.60     -119.51    415.22 o 
  -7   9   7      251.44     -373.33    373.33 o 
  -6   9   7        1.27     -399.20    399.20 o 
  -5   9   7      960.40     2000.92    523.64 o 
  -4   9   7      402.40      374.71    212.00 o 
  -3   9   7     1345.36     1332.27    215.38 o 
  -2   9   7      273.89      564.23    277.02 o 
  -1   9   7     1491.88     1491.84    433.33 o 
   0   9   7     1100.63     1226.47    294.83 o 
   1   9   7      250.92       -5.97    233.50 o 
   2   9   7        3.99      123.97    222.61 o 
   3   9   7     1416.27     1568.89    295.24 o 
   4   9   7      795.69     1036.35    220.52 o 
   5   9   7      389.77      388.07    161.08 o 
   6   9   7      138.16      155.16    160.02 o 
   7   9   7      190.82      371.12    215.98 o 
   8   9   7      185.79      263.30    227.65 o 
   9   9   7       10.68      325.68    249.60 o 
  10   9   7     1259.90     1121.92    305.51 o 
 -10  10   7      141.49     -411.52    411.52 o 
  -9  10   7      533.40     -269.83    425.07 o 
  -8  10   7      479.39      566.76    457.11 o 
  -7  10   7       80.18     -364.70    364.70 o 
  -6  10   7       29.26     -118.28    375.79 o 
  -5  10   7       18.46       -7.39    357.31 o 
  -4  10   7       61.63     -165.10    356.08 o 
  -3  10   7       67.17     -142.45    255.93 o 
  -2  10   7      684.28      961.01    247.05 o 
  -1  10   7      989.83      832.03    248.43 o 
   0  10   7      743.96      810.45    246.66 o 
   1  10   7        0.10     -127.65    227.90 o 
   2  10   7      310.85      306.29    233.78 o 
   3  10   7      831.06     1172.96    355.38 o 
   4  10   7     1619.59     1615.60    269.19 o 
   5  10   7     1759.40     1945.17    277.80 o 
   6  10   7       49.56     -153.16    202.58 o 
   7  10   7      467.41      974.59    412.75 o 
   8  10   7      241.22      627.93    279.69 o 
   9  10   7      192.66      738.50    264.57 o 
 -10  11   7        1.57     -418.91    418.91 o 
  -9  11   7      123.44      147.85    416.45 o 
  -8  11   7       43.14     -362.24    362.24 o 
  -7  11   7       24.87     -129.37    354.84 o 
  -6  11   7        4.46     -312.95    326.51 o 
  -5  11   7      376.60       33.27    327.74 o 
  -4  11   7       14.60     -235.60    235.60 o 
  -3  11   7      699.07      416.70    370.24 o 
  -2  11   7      221.02      328.50    260.32 o 
  -1  11   7      450.13      194.86    232.70 o 
   0  11   7      122.91      276.82    223.98 o 
   1  11   7       59.48      139.10    225.40 o 
   2  11   7        1.08     -205.66    236.41 o 
   3  11   7     3038.87     3392.20    326.84 o 
   4  11   7      121.63      219.95    227.13 o 
   5  11   7      145.16      322.04    297.85 o 
   6  11   7      940.06      613.42    249.71 o 
   7  11   7        4.14      539.66    354.84 o 
   8  11   7       53.55       14.79    359.77 o 
   9  11   7       14.09      -35.73    354.84 o 
  -6  12   7        1.00      476.82    499.00 o 
  -5  12   7      466.79      205.76    510.09 o 
  -4  12   7      116.67      449.72    464.50 o 
  -3  12   7        2.08      213.15    444.79 o 
  -2  12   7       94.73     -101.44    338.44 o 
  -1  12   7        4.31      430.45    336.79 o 
   0  12   7      244.34      679.56    542.74 o 
   1  12   7       54.05      160.37    334.74 o 
   2  12   7     1399.62     1198.69    353.97 o 
   3  12   7      220.47      444.71    238.00 o 
   4  12   7      248.36      288.36    238.56 o 
   5  12   7      120.85      170.38    240.19 o 
   6  12   7       60.78       14.35    450.95 o 
   7  12   7        3.88      802.09    374.56 o 
  -7  13   7        2.58      114.58    526.11 o 
  -6  13   7      324.76     1032.50    556.91 o 
  -5  13   7       72.25     1272.76    587.71 o 
  -4  13   7      745.84      614.82    548.28 o 
  -3  13   7      211.26     -113.35    489.14 o 
  -2  13   7      200.52      -90.62    393.65 o 
  -1  13   7      257.54      154.58    369.42 o 
   0  13   7       17.45      488.64    376.91 o 
   1  13   7       32.69      248.19    363.27 o 
   2  13   7      209.75      317.93    535.96 o 
   3  13   7      754.69     1249.28    492.22 o 
   4  13   7       10.18     -321.07    321.07 o 
   5  13   7        1.95      700.44    264.59 o 
   6  13   7       75.63      137.13    285.62 o 
  -5  14   7      245.75      579.09    535.96 o 
  -4  14   7      100.41      -44.36    512.55 o 
  -3  14   7        4.54      229.17    528.57 o 
  -2  14   7      104.21      349.92    531.03 o 
  -1  14   7       15.05     -352.76    352.76 o 
   0  14   7      707.41      649.41    402.90 o 
   1  14   7       37.47      128.34    515.02 o 
   2  14   7      674.51     1498.37    442.04 o 
   3  14   7       40.49      414.72    390.53 o 
   4  14   7      262.51      823.20    413.31 o 
  -1  15   7       16.27     -113.06    383.36 o 
   0  15   7      176.94      128.11    400.07 o 
 -14   0   8      462.72       48.05    705.99 o 
 -13   0   8      682.75      586.31    962.27 o 
 -12   0   8     4432.34     5099.45    636.21 o 
 -11   0   8     3177.91     3293.25    529.60 o 
 -10   0   8     4717.25     5110.40    611.40 o 
  -9   0   8     4063.87     4934.60    437.57 o 
  -8   0   8       21.10       97.71    241.59 o 
  -7   0   8       49.93      123.82    209.63 o 
  -6   0   8     2396.94     2446.31    199.99 o 
  -5   0   8     7620.22     7120.90    280.56 o 
  -4   0   8    12226.57    13448.16    373.39 o 
  -3   0   8    43011.45    40041.75    805.62 o 
  -2   0   8    44226.48    42816.18    836.82 o 
  -1   0   8     4116.81     3485.31    164.70 o 
   0   0   8     6680.98     5924.41    209.20 o 
   1   0   8    18958.88    19224.02    422.57 o 
   2   0   8     3195.85     3494.25    154.15 o 
   3   0   8    10665.92    11238.86    291.95 o 
   4   0   8     1795.94     1765.22    133.56 o 
   5   0   8     1293.20     1458.52    135.43 o 
   6   0   8     3287.55     3066.94    238.23 o 
   7   0   8     8372.83     8961.79    461.96 o 
   8   0   8     4541.93     4459.83    369.02 o 
   9   0   8       44.67     -160.01    274.37 o 
  10   0   8     3796.45     4824.15    518.36 o 
  11   0   8      212.71      473.87    323.55 o 
  12   0   8     5396.21     5807.92    855.69 o 
  13   0   8      196.25      -87.48    437.39 o 
 -14   1   8       15.75     -462.01    462.01 o 
 -13   1   8     2402.41     3056.00    401.17 o 
 -12   1   8     1932.49     2106.83    426.81 o 
 -11   1   8     1235.53     1600.69    314.15 o 
 -10   1   8     4676.74     4805.61    442.82 o 
  -9   1   8     2000.71     2025.14    258.95 o 
  -8   1   8     1843.47     1871.49    203.30 o 
  -7   1   8     1986.80     2056.43    188.37 o 
  -6   1   8    15243.50    14619.74    299.50 o 
  -5   1   8     1135.63      848.12    108.92 o 
  -4   1   8     6627.35     6542.05    181.05 o 
  -3   1   8    18112.78    18007.31    304.61 o 
  -2   1   8     6267.40     6860.25    196.26 o 
  -1   1   8     1385.24     1376.15     84.42 o 
   0   1   8     1916.42     1759.08     84.50 o 
   1   1   8    16059.66    15338.90    246.83 o 
   2   1   8    10360.11    10443.54    190.04 o 
   3   1   8    21737.89    21008.55    322.87 o 
   4   1   8    28316.31    27407.38    407.46 o 
   5   1   8     1452.61     1540.92     96.63 o 
   6   1   8      447.04      558.51    107.98 o 
   7   1   8       73.19       50.19    127.29 o 
   8   1   8      109.67       39.74    159.01 o 
   9   1   8      756.17      533.59    214.63 o 
  10   1   8     2241.11     2302.58    280.62 o 
  11   1   8     8102.17     8976.11    731.73 o 
  12   1   8        5.08     -100.24    236.36 o 
  13   1   8     4125.22     4515.62    484.18 o 
 -14   2   8     1124.59     1312.34    572.20 o 
 -13   2   8      362.20      416.72    388.05 o 
 -12   2   8     5123.89     5211.84    454.27 o 
 -11   2   8     4988.49     5040.17    426.31 o 
 -10   2   8     2446.49     2902.28    358.39 o 
  -9   2   8     2606.54     2623.28    332.01 o 
  -8   2   8       62.23      135.44    190.22 o 
  -7   2   8     6073.09     6207.75    271.96 o 
  -6   2   8      107.37      122.61     98.99 o 
  -5   2   8     5766.38     5835.98    210.99 o 
  -4   2   8    23970.53    24254.33    389.46 o 
  -3   2   8     8226.50     8425.27    191.62 o 
  -2   2   8    12154.67    12101.33    226.07 o 
  -1   2   8     2747.37     2594.36    101.42 o 
   0   2   8     2484.50     2501.99     93.93 o 
   1   2   8      259.20      266.08     58.18 o 
   2   2   8     2392.60     2541.55     94.51 o 
   3   2   8    12563.15    12240.98    204.49 o 
   4   2   8       80.48      187.34     65.45 o 
   5   2   8    10165.03     9594.30    211.26 o 
   6   2   8       69.56       13.61     96.16 o 
   7   2   8     4452.28     4900.65    261.14 o 
   8   2   8     3713.52     3363.07    305.19 o 
   9   2   8     1948.21     2192.66    268.66 o 
  10   2   8     2038.36     2263.07    319.72 o 
  11   2   8      748.48      731.22    281.51 o 
  12   2   8     6126.55     6008.37    505.97 o 
  13   2   8       10.84      -56.74    263.12 o 
 -14   3   8      177.50     -460.41    460.41 o 
 -13   3   8     1796.48     1549.87    551.52 o 
 -12   3   8      809.13      520.15    452.21 o 
 -11   3   8     4653.04     5730.09    520.36 o 
 -10   3   8     7492.93     8515.23    512.24 o 
  -9   3   8     1146.01     1065.09    297.60 o 
  -8   3   8     4783.40     6260.07    467.31 o 
  -7   3   8      978.01     1056.69    149.89 o 
  -6   3   8        7.43      -17.18     95.39 o 
  -5   3   8     1006.10      950.13    111.32 o 
  -4   3   8     7943.33     8475.38    199.16 o 
  -3   3   8     7458.47     8426.70    187.86 o 
  -2   3   8     6286.46     6794.60    155.98 o 
  -1   3   8    15570.96    14915.09    259.24 o 
   0   3   8     4218.00     4075.23    116.07 o 
   1   3   8     3141.10     3959.36    154.28 o 
   2   3   8     8488.77     7338.97    154.63 o 
   3   3   8      765.41      736.78     62.67 o 
   4   3   8     8591.11     8139.24    155.19 o 
   5   3   8     7730.86     7527.17    192.34 o 
   6   3   8     9816.07     9485.00    271.41 o 
   7   3   8      567.58      395.09    153.45 o 
   8   3   8     1072.17      850.55    236.76 o 
   9   3   8     4602.55     5665.21    631.34 o 
  10   3   8      648.77      706.61    451.73 o 
  11   3   8     3021.48     2946.75    373.26 o 
  12   3   8       18.61      241.55    263.67 o 
  13   3   8      845.35     1165.47   1007.24 o 
 -13   4   8     1540.51     1233.33    726.94 o 
 -12   4   8     4484.61     5457.57    642.41 o 
 -11   4   8     2167.69     1869.03    376.95 o 
 -10   4   8     1378.56     1196.01    337.94 o 
  -9   4   8        5.55      137.31    311.25 o 
  -8   4   8      242.20       24.92    245.33 o 
  -7   4   8     1770.04     2287.68    233.85 o 
  -6   4   8     2506.73     2560.25    139.40 o 
  -5   4   8     7085.56     7122.80    200.98 o 
  -4   4   8    36099.06    37611.74    537.97 o 
  -3   4   8      974.96     1094.76     87.36 o 
  -2   4   8     7962.25     8457.97    204.26 o 
  -1   4   8     7676.54     7754.77    196.17 o 
   0   4   8     2302.39     2605.01    118.01 o 
   1   4   8      671.02      548.20     83.64 o 
   2   4   8    14070.85    14546.57    255.72 o 
   3   4   8    23372.27    21898.60    334.65 o 
   4   4   8      830.68      950.57     84.97 o 
   5   4   8    15823.52    14184.81    303.08 o 
   6   4   8      463.82      309.08    137.45 o 
   7   4   8      137.08      228.80    168.56 o 
   8   4   8      191.06     -200.89    200.89 o 
   9   4   8      242.88      -27.07    203.00 o 
  10   4   8     3129.60     3425.19    605.20 o 
  11   4   8     1319.63     1351.25    296.61 o 
  12   4   8     4150.64     4360.71    455.72 o 
 -13   5   8      817.71      551.98    680.12 o 
 -12   5   8     1144.02     1038.66    691.21 o 
 -11   5   8     4961.88     6097.94    985.68 o 
 -10   5   8     4787.17     5189.67    608.66 o 
  -9   5   8     2789.80     3219.86    488.47 o 
  -8   5   8      697.37      892.54    410.29 o 
  -7   5   8     1190.03     1180.37    209.16 o 
  -6   5   8      239.49      209.49    121.00 o 
  -5   5   8     1646.26     1574.85    116.14 o 
  -4   5   8     1751.47     2027.68    137.48 o 
  -3   5   8    17205.87    17810.96    322.40 o 
  -2   5   8     4084.03     4025.50    140.30 o 
  -1   5   8    14339.85    13881.23    295.04 o 
   0   5   8     5304.42     4586.42    157.26 o 
   1   5   8     8709.06     9079.34    190.52 o 
   2   5   8     5295.07     4970.62    143.24 o 
   3   5   8     2698.89     2905.44    161.06 o 
   4   5   8     3596.62     3366.69    144.21 o 
   5   5   8     4602.89     4392.25    197.64 o 
   6   5   8     4253.32     4480.23    916.02 o 
   7   5   8      651.78      394.94    486.68 o 
   8   5   8     1676.30     1585.90    317.08 o 
   9   5   8     3150.07     3503.91    383.38 o 
  10   5   8       75.58       44.13    228.31 o 
  11   5   8     3951.64     4363.73   1039.89 o 
  12   5   8       17.17      123.64    298.99 o 
 -13   6   8      252.82      436.16    654.24 o 
 -12   6   8     1980.78      771.29    651.78 o 
 -11   6   8     1114.56      255.04    584.01 o 
 -10   6   8     3247.46     3463.47    487.70 o 
  -9   6   8     2959.78     3732.24    495.54 o 
  -8   6   8      266.19      600.81    364.56 o 
  -7   6   8     3126.49     3597.42    478.20 o 
  -6   6   8     1409.82     1278.33    323.84 o 
  -5   6   8     8933.44     9071.63    330.02 o 
  -4   6   8     5018.31     5122.02    242.03 o 
  -3   6   8     4169.39     4208.68    225.70 o 
  -2   6   8     7415.21     7183.71    232.35 o 
  -1   6   8      176.99      341.62     92.31 o 
   0   6   8     5375.09     5344.13    179.02 o 
   1   6   8     3062.03     2866.67    144.62 o 
   2   6   8     1001.96     1145.11     89.20 o 
   3   6   8     3871.34     3988.40    160.06 o 
   4   6   8       11.17        2.62    108.63 o 
   5   6   8     9079.83     8930.40    275.25 o 
   6   6   8      158.31      196.08    234.05 o 
   7   6   8     8100.18     8324.27    582.78 o 
   8   6   8      644.19      792.43    277.72 o 
   9   6   8     1194.96      987.80    299.18 o 
  10   6   8     3290.69     3641.84    457.23 o 
  11   6   8      475.07      607.70    314.08 o 
  12   6   8     2774.85     2915.36   1541.97 o 
 -12   7   8     1133.42     1360.23    649.31 o 
 -11   7   8     1954.73     1482.21    662.87 o 
 -10   7   8     2462.14     2105.65    680.12 o 
  -9   7   8     3436.04     3367.26    569.23 o 
  -8   7   8      369.46      203.84    320.90 o 
  -7   7   8      424.07     1074.24    521.79 o 
  -6   7   8     5439.30     5914.91    518.48 o 
  -5   7   8     6775.48     7816.38   1213.61 o 
  -4   7   8     6183.59     6592.47    337.25 o 
  -3   7   8    10500.96    10262.36    391.80 o 
  -2   7   8       97.34      -36.01    117.80 o 
  -1   7   8     1959.88     1692.90    221.53 o 
   0   7   8      185.93       46.36    183.19 o 
   1   7   8     5260.72     5312.47    198.94 o 
   2   7   8     2971.15     3255.13    201.27 o 
   3   7   8     2202.23     2086.66    161.33 o 
   4   7   8    10718.82    10906.69    432.57 o 
   5   7   8       19.78     -143.88    143.88 o 
   6   7   8     1984.60     2292.44    420.76 o 
   7   7   8      142.70      687.53    242.26 o 
   8   7   8     3134.15     2938.04    474.97 o 
   9   7   8      767.12      777.25    284.35 o 
  10   7   8      923.26     1034.45    316.78 o 
  11   7   8     3644.98     4350.53    508.17 o 
 -12   8   8     2386.26     1795.16    701.06 o 
 -11   8   8      730.19      165.10    566.76 o 
 -10   8   8     3612.20     3961.19    750.35 o 
  -9   8   8     3838.06     3196.06    666.56 o 
  -8   8   8      162.78      828.08    578.47 o 
  -7   8   8      267.98      166.00    292.64 o 
  -6   8   8      274.32      310.10    292.88 o 
  -5   8   8     1629.84     1877.52    411.52 o 
  -4   8   8     3592.28     3728.06    275.17 o 
  -3   8   8     6459.17     6587.14    317.82 o 
  -2   8   8    10429.33     9953.38    364.85 o 
  -1   8   8      802.00      620.32    137.08 o 
   0   8   8     9058.17     8918.76    341.34 o 
   1   8   8     3362.11     3929.21    273.78 o 
   2   8   8      927.04      933.05    147.45 o 
   3   8   8     4628.85     4801.06    235.47 o 
   4   8   8     2640.64     2619.52    199.98 o 
   5   8   8     3475.16     4249.61    278.70 o 
   6   8   8     1549.10     1835.82    365.32 o 
   7   8   8     3184.68     3553.14    625.29 o 
   8   8   8     1496.15     2130.20    369.01 o 
   9   8   8      113.25      365.23    255.27 o 
  10   8   8     2170.50     1933.48    360.24 o 
  11   8   8       33.41      240.42    277.92 o 
 -11   9   8     1613.58      725.70    563.07 o 
 -10   9   8     1500.23      -92.41    507.62 o 
  -9   9   8     1401.15      967.20    534.73 o 
  -8   9   8      339.19      188.51    449.72 o 
  -7   9   8      106.56      -94.87    404.13 o 
  -6   9   8     1186.82     1365.67    314.36 o 
  -5   9   8     6444.16     6138.81    523.02 o 
  -4   9   8     1948.39     2301.43    326.12 o 
  -3   9   8     9692.59     9234.85    361.45 o 
  -2   9   8     2717.24     2846.43    384.28 o 
  -1   9   8     5427.80     4658.24    345.52 o 
   0   9   8     1816.54     1647.32    427.19 o 
   1   9   8     5625.38     5524.87    388.17 o 
   2   9   8      179.89      633.17    246.60 o 
   3   9   8      363.86      451.03    218.56 o 
   4   9   8     5957.16     6325.56    322.19 o 
   5   9   8      142.22       46.21    152.70 o 
   6   9   8     2194.75     2767.15    312.54 o 
   7   9   8      421.52      592.64    227.69 o 
   8   9   8      455.04      809.27    366.55 o 
   9   9   8     1535.65     1762.80    322.68 o 
  10   9   8       84.33      461.46    271.75 o 
 -10  10   8     1143.81     1474.82    574.16 o 
  -9  10   8     2071.57     1372.56    526.11 o 
  -8  10   8      161.97     -363.47    363.47 o 
  -7  10   8     1032.52     -129.37    400.43 o 
  -6  10   8      240.06     -351.15    402.90 o 
  -5  10   8     2316.49     2111.81    500.23 o 
  -4  10   8     3077.68     2310.18    497.77 o 
  -3  10   8      292.58     -385.65    385.65 o 
  -2  10   8     3104.89     3772.90    439.30 o 
  -1  10   8      381.17      301.71    254.02 o 
   0  10   8     2049.12     1767.78    302.28 o 
   1  10   8      974.97     1071.78    272.95 o 
   2  10   8     2599.76     2863.69    315.45 o 
   3  10   8     2264.76     2149.93    288.01 o 
   4  10   8     1371.77     1486.05    267.31 o 
   5  10   8     3911.23     4984.60    385.99 o 
   6  10   8      253.15      521.18    380.72 o 
   7  10   8     1842.99     1818.57    495.30 o 
   8  10   8      372.99      963.99    247.76 o 
   9  10   8      312.69      577.78    248.74 o 
  -9  11   8      640.68      607.42    465.73 o 
  -8  11   8      845.62      232.87    433.70 o 
  -7  11   8      380.46      353.61    412.75 o 
  -6  11   8      994.40     -184.81    389.34 o 
  -5  11   8      935.48      876.02    412.75 o 
  -4  11   8     1182.36     1172.08    327.91 o 
  -3  11   8     1740.78     1835.54    352.54 o 
  -2  11   8      390.55      624.11    298.89 o 
  -1  11   8     4277.19     3431.81    421.28 o 
   0  11   8      209.81     -141.78    224.09 o 
   1  11   8      328.32      571.22    319.92 o 
   2  11   8     2641.65     2934.39    332.41 o 
   3  11   8      346.24      575.35    238.62 o 
   4  11   8     1834.36     1959.13    293.72 o 
   5  11   8      265.67      642.08    308.45 o 
   6  11   8     5300.68     5148.93    670.26 o 
   7  11   8       24.24      538.43    393.04 o 
   8  11   8      580.97      786.08    432.47 o 
  -5  12   8     1159.65      956.11    512.55 o 
  -4  12   8     2629.02     3244.11    701.06 o 
  -3  12   8      122.18      224.24    481.75 o 
  -2  12   8      643.75      596.33    503.93 o 
  -1  12   8      570.54      141.14    337.29 o 
   0  12   8     1677.42     1930.65    421.00 o 
   1  12   8     1447.38     1230.80    323.53 o 
   2  12   8     3398.20     3531.36    445.74 o 
   3  12   8     2750.79     3038.52    325.09 o 
   4  12   8     1769.02     1518.83    292.19 o 
   5  12   8     2774.05     2896.44    339.89 o 
   6  12   8        3.21      612.35    394.27 o 
   7  12   8       83.55       32.03    342.52 o 
  -7  13   8        0.05      416.45    540.89 o 
  -6  13   8      747.84     1005.39    570.46 o 
  -5  13   8     2600.54     2614.51    659.17 o 
  -4  13   8     2960.75     3613.74    756.51 o 
  -3  13   8     2548.29     2339.75    641.92 o 
  -2  13   8      734.30     -388.11    441.09 o 
  -1  13   8     1689.12     1256.63    448.48 o 
   0  13   8       78.54      535.79    453.41 o 
   1  13   8      278.50      200.15    479.90 o 
   2  13   8      737.65      521.67    346.46 o 
   3  13   8      361.76      660.93    377.96 o 
   4  13   8     1808.65     1779.73    304.01 o 
   5  13   8       39.67       84.08    248.93 o 
   6  13   8     1512.49     1186.51    412.75 o 
  -5  14   8     1148.56     1303.56    614.82 o 
  -4  14   8     1507.85     1153.24    622.21 o 
  -3  14   8      745.10      209.46    506.39 o 
  -2  14   8     1699.66     2444.48    654.24 o 
  -1  14   8       42.96     -258.28    340.56 o 
   0  14   8      844.41      610.70    382.13 o 
   1  14   8       63.29      350.44    368.22 o 
   2  14   8      654.90      820.44    403.33 o 
   3  14   8     1273.67     1121.32    426.46 o 
   4  14   8     1323.29     1697.73    449.12 o 
 -14   1   9      115.69       63.42    416.60 o 
 -13   1   9        0.72     -269.94    269.94 o 
 -12   1   9        2.25     -262.56    266.37 o 
 -11   1   9      108.88     -130.79    259.37 o 
 -10   1   9       18.97     -256.41    256.41 o 
  -9   1   9       15.66       87.93    214.88 o 
  -8   1   9        0.58     -112.97    171.69 o 
  -7   1   9      273.72      104.81    153.62 o 
  -6   1   9     1097.40     1007.06    141.08 o 
  -5   1   9      566.79      495.50    105.51 o 
  -4   1   9      882.28      865.73    104.30 o 
  -3   1   9      695.66      747.03     93.13 o 
  -2   1   9      131.15       77.26     73.90 o 
  -1   1   9     1353.02     1342.62     88.27 o 
   0   1   9      345.04      391.61     69.75 o 
   1   1   9     2386.56     2767.31    103.65 o 
   2   1   9      901.26      839.21     79.43 o 
   3   1   9        0.44      -60.31     60.31 o 
   4   1   9       37.51       65.58     66.92 o 
   5   1   9       87.34      115.03    142.39 o 
   6   1   9      188.11       -2.41    129.86 o 
   7   1   9      331.20      415.84    163.17 o 
   8   1   9        8.07      131.83    171.04 o 
   9   1   9      433.94      472.06    209.29 o 
  10   1   9       49.77      226.20    202.20 o 
  11   1   9      514.87      778.67    279.54 o 
  12   1   9       90.05      130.83    258.52 o 
 -14   2   9       69.18     -467.03    467.03 o 
 -13   2   9      274.53      294.26    361.81 o 
 -12   2   9        0.16     -261.94    261.94 o 
 -11   2   9      146.00       92.70    265.82 o 
 -10   2   9       26.99     -249.27    249.27 o 
  -9   2   9       47.76     -108.94    256.88 o 
  -8   2   9      343.40      422.58    228.94 o 
  -7   2   9        2.11       60.36    157.23 o 
  -6   2   9     1477.82     1507.17    149.60 o 
  -5   2   9      614.54      707.39    104.21 o 
  -4   2   9      728.24      928.07    129.49 o 
  -3   2   9      766.79      566.27     89.39 o 
  -2   2   9      518.94      478.35     81.97 o 
  -1   2   9     1340.97     1633.94     91.41 o 
   0   2   9       99.17      -24.69     59.11 o 
   1   2   9        8.83      -14.66     57.74 o 
   2   2   9     8798.27     9522.29    188.14 o 
   3   2   9      851.70     1101.42     73.32 o 
   4   2   9        7.49      121.71     68.02 o 
   5   2   9       22.92       62.50     81.43 o 
   6   2   9       10.07        2.23    117.58 o 
   7   2   9     1052.65     1001.04    223.80 o 
   8   2   9      104.80     -172.05    266.76 o 
   9   2   9       61.84      308.14    226.27 o 
  10   2   9       12.61     -129.01    225.15 o 
  11   2   9        0.14        6.96    241.65 o 
  12   2   9       65.94      223.00    269.84 o 
 -14   3   9        4.23     -219.78    483.09 o 
 -13   3   9        0.77     -406.13    507.81 o 
 -12   3   9       91.93     -277.17    303.93 o 
 -11   3   9       44.88     -131.71    298.68 o 
 -10   3   9       27.21     -153.17    250.25 o 
  -9   3   9       32.38      678.15    297.13 o 
  -8   3   9       75.16      -18.99    254.66 o 
  -7   3   9       74.52      221.03    187.19 o 
  -6   3   9      277.12      133.71    125.18 o 
  -5   3   9      116.16       14.15     92.56 o 
  -4   3   9     1487.03     1317.84    107.13 o 
  -3   3   9      641.39      668.89     90.01 o 
  -2   3   9     1292.93     1008.38    122.24 o 
  -1   3   9      925.41     1016.66     79.32 o 
   0   3   9     5387.27     4817.41    165.93 o 
   1   3   9        7.14      -53.64     53.64 o 
   2   3   9      628.68      494.55     67.85 o 
   3   3   9      258.09      137.43     60.24 o 
   4   3   9     1063.47     1009.23     81.23 o 
   5   3   9     1265.66     1090.36    125.07 o 
   6   3   9      960.76      613.00    182.94 o 
   7   3   9      128.66      -79.69    263.98 o 
   8   3   9      175.22     -239.55    253.92 o 
   9   3   9      211.61      401.89    228.47 o 
  10   3   9       81.85      -79.04    218.66 o 
  11   3   9       33.50       33.36    325.28 o 
  12   3   9      151.97      409.62    281.27 o 
 -13   4   9       12.13     -123.40    383.05 o 
 -12   4   9      144.59      254.28    389.28 o 
 -11   4   9       16.32     -169.92    344.00 o 
 -10   4   9      395.69     -179.99    336.85 o 
  -9   4   9        8.40      198.45    320.90 o 
  -8   4   9      162.81      180.43    326.33 o 
  -7   4   9      540.06      697.75    216.41 o 
  -6   4   9      366.97      484.57    157.24 o 
  -5   4   9     2931.40     2739.33    146.89 o 
  -4   4   9     3295.96     3386.06    132.31 o 
  -3   4   9       30.71      -84.55     84.55 o 
  -2   4   9     3455.70     3385.81    108.59 o 
  -1   4   9     1682.67     1828.81    110.94 o 
   0   4   9      625.35      553.98     86.51 o 
   1   4   9       18.51      -31.14     74.67 o 
   2   4   9      106.77      -31.22     70.50 o 
   3   4   9       29.15       43.33     87.91 o 
   4   4   9        4.42      -38.49     74.90 o 
   5   4   9      108.82       19.37     99.15 o 
   6   4   9      587.55      654.93    137.86 o 
   7   4   9      507.42      281.84    242.56 o 
   8   4   9      881.51      597.62    298.82 o 
   9   4   9       40.35        8.63    198.70 o 
  10   4   9        8.79     -105.84    221.67 o 
  11   4   9      142.31       65.49    241.21 o 
  12   4   9       25.16       16.97    252.98 o 
 -13   5   9      225.36     -597.57    597.57 o 
 -12   5   9      520.44       74.15    490.99 o 
 -11   5   9        1.05     -527.34    527.34 o 
 -10   5   9      106.93      295.18    357.80 o 
  -9   5   9       45.67      196.39    347.66 o 
  -8   5   9     1135.74     1353.64    424.95 o 
  -7   5   9      514.65      360.44    244.71 o 
  -6   5   9      492.32      616.13    147.27 o 
  -5   5   9        0.19       31.69     93.11 o 
  -4   5   9     2306.98     2509.54    162.40 o 
  -3   5   9      280.46       96.86    107.54 o 
  -2   5   9     1171.19      892.10    120.35 o 
  -1   5   9      108.24      233.45     90.45 o 
   0   5   9     2831.08     2873.67    130.43 o 
   1   5   9      293.28      330.88     87.25 o 
   2   5   9     2607.83     2693.86    119.94 o 
   3   5   9        6.27      -85.20    127.05 o 
   4   5   9     3404.26     3694.50    150.97 o 
   5   5   9        1.15       77.61    189.63 o 
   6   5   9      564.38      264.93    204.03 o 
   7   5   9      476.95      573.47    243.20 o 
   8   5   9      132.62      299.59    212.93 o 
   9   5   9      651.54      916.03    249.03 o 
  10   5   9       15.78      554.02    368.40 o 
  11   5   9        0.22       37.23    287.02 o 
  12   5   9       16.22      458.47    576.01 o 
 -13   6   9       31.21     -593.87    593.87 o 
 -12   6   9        3.08      696.13    635.76 o 
 -11   6   9      705.03      387.65    386.00 o 
 -10   6   9      544.12      508.36    374.98 o 
  -9   6   9       20.24      326.88    342.42 o 
  -8   6   9       17.83     -144.91    342.94 o 
  -7   6   9      538.43      861.05    378.91 o 
  -6   6   9      695.38      359.16    340.69 o 
  -5   6   9      119.02     -191.95    191.95 o 
  -4   6   9     1368.73     1379.04    177.46 o 
  -3   6   9       61.45      193.38    141.23 o 
  -2   6   9     2885.14     3027.77    186.41 o 
  -1   6   9        0.00      -16.53    103.09 o 
   0   6   9      375.92      320.02    101.58 o 
   1   6   9      554.55      353.75     92.08 o 
   2   6   9      316.56      351.52    100.65 o 
   3   6   9      157.47      216.10    103.52 o 
   4   6   9        8.23     -109.58    114.52 o 
   5   6   9       11.90     -265.52    265.52 o 
   6   6   9     1278.84      931.12    281.63 o 
   7   6   9       38.23      270.09    257.86 o 
   8   6   9     2116.57     1743.70    330.45 o 
   9   6   9       20.80     -216.23    216.23 o 
  10   6   9        5.43      249.59    278.35 o 
  11   6   9      447.00      321.73    298.32 o 
 -12   7   9        2.04     -463.27    559.37 o 
 -11   7   9        2.93      150.32    588.94 o 
 -10   7   9        5.87     -324.44    324.44 o 
  -9   7   9       69.55     -241.98    563.07 o 
  -8   7   9     1119.70     1477.05    388.70 o 
  -7   7   9       67.03      109.03    338.94 o 
  -6   7   9       62.87     -116.04    350.53 o 
  -5   7   9       50.51      442.03    321.57 o 
  -4   7   9       33.48      156.37    194.37 o 
  -3   7   9      287.89      543.42    191.52 o 
  -2   7   9      599.05      751.11    187.84 o 
  -1   7   9       19.59     -147.79    189.63 o 
   0   7   9      698.98      716.78    160.45 o 
   1   7   9      299.94      315.53    135.75 o 
   2   7   9      542.13      447.77    135.13 o 
   3   7   9     1182.28     1206.38    153.92 o 
   4   7   9     1041.14     1159.66    158.70 o 
   5   7   9      823.92      908.03    218.41 o 
   6   7   9      504.11      834.23    335.75 o 
   7   7   9      377.23      579.29    254.37 o 
   8   7   9      245.46      337.53    241.55 o 
   9   7   9        5.08      -12.84    457.72 o 
  10   7   9      188.15       31.85    261.76 o 
  11   7   9      410.12      155.25    290.43 o 
 -12   8   9        4.14     -507.62    563.07 o 
 -11   8   9      177.02     -113.35    542.12 o 
 -10   8   9       14.01     -469.43    469.43 o 
  -9   8   9       23.32      136.18    525.49 o 
  -8   8   9      413.72      524.45    325.01 o 
  -7   8   9      141.00      367.35    312.99 o 
  -6   8   9      291.95      588.45    335.98 o 
  -5   8   9       37.71      135.91    309.17 o 
  -4   8   9     1629.93     2325.62    366.85 o 
  -3   8   9      280.66      340.10    285.25 o 
  -2   8   9      748.83      578.26    182.68 o 
  -1   8   9       78.74       48.43    172.32 o 
   0   8   9      714.58      561.40    264.60 o 
   1   8   9       73.00      129.33    142.61 o 
   2   8   9      332.90      255.35    149.51 o 
   3   8   9        6.14      -95.83    144.70 o 
   4   8   9      860.95      733.35    169.39 o 
   5   8   9      266.26      507.27    198.73 o 
   6   8   9       54.34      187.28    209.30 o 
   7   8   9      137.70      233.84    221.42 o 
   8   8   9       83.48      223.21    384.41 o 
   9   8   9       24.79       42.82    242.75 o 
  10   8   9      144.14      526.97    286.28 o 
 -11   9   9        0.01     -135.53    544.59 o 
 -10   9   9        1.31       32.03    526.11 o 
  -9   9   9       76.17      109.66    507.62 o 
  -8   9   9       67.70     -242.72    465.73 o 
  -7   9   9      447.76      161.15    462.04 o 
  -6   9   9     1007.64      931.23    350.53 o 
  -5   9   9      422.64      180.59    272.05 o 
  -4   9   9      694.89      751.97    292.20 o 
  -3   9   9        8.08     -111.54    174.03 o 
  -2   9   9      159.44      108.54    164.40 o 
  -1   9   9      129.59      286.69    205.35 o 
   0   9   9       12.55     -175.42    175.42 o 
   1   9   9      157.98      210.37    183.46 o 
   2   9   9        6.45      -20.53    180.24 o 
   3   9   9       40.36      226.54    180.32 o 
   4   9   9     1106.90     1003.90    195.42 o 
   5   9   9      111.99      469.94    225.48 o 
   6   9   9     1202.07     1233.10    317.88 o 
   7   9   9       18.53      468.62    231.01 o 
   8   9   9       12.77      205.83    236.78 o 
   9   9   9       58.42      591.41    420.14 o 
  10   9   9      245.30      187.62    257.81 o 
 -10  10   9      129.54     -245.19    490.37 o 
  -9  10   9       11.36     -232.87    459.57 o 
  -8  10   9      211.97      -93.64    473.12 o 
  -7  10   9      110.10     -375.79    447.25 o 
  -6  10   9        8.54      -44.36    438.63 o 
  -5  10   9        1.79     -393.04    393.04 o 
  -4  10   9      485.38     1009.59    287.69 o 
  -3  10   9        2.41     -163.22    232.87 o 
  -2  10   9        5.41       -0.66    290.05 o 
  -1  10   9       75.83      -54.69    288.23 o 
   0  10   9     1004.82     1094.08    309.00 o 
   1  10   9       67.75     -145.95    234.29 o 
   2  10   9      276.31      -68.08    224.11 o 
   3  10   9       41.26      239.48    224.32 o 
   4  10   9       14.85     -207.96    207.96 o 
   5  10   9       20.31     -118.86    258.99 o 
   6  10   9      916.69       46.82    364.70 o 
   7  10   9      138.12      434.34    223.58 o 
   8  10   9       95.78      338.57    227.47 o 
   9  10   9      228.50      233.32    242.51 o 
  -9  11   9       12.08      -91.18    442.32 o 
  -8  11   9       62.44      144.16    444.79 o 
  -7  11   9      244.99     -412.75    412.75 o 
  -6  11   9        2.58     -397.97    397.97 o 
  -5  11   9      300.59      -52.98    406.59 o 
  -4  11   9        0.31     -377.02    377.02 o 
  -3  11   9      163.14     -330.66    368.40 o 
  -2  11   9      563.56      355.01    302.35 o 
  -1  11   9      777.71      876.74    672.72 o 
   0  11   9       31.57     -214.08    229.24 o 
   1  11   9      189.45       82.84    325.77 o 
   2  11   9        4.39       36.81    352.52 o 
   3  11   9     1088.63      744.74    433.13 o 
   4  11   9      102.64      317.08    324.86 o 
   5  11   9      126.09      168.80    356.08 o 
   6  11   9      303.30      182.35    369.63 o 
   7  11   9        9.74      649.31    399.20 o 
   8  11   9        0.42     -336.36    336.36 o 
  -5  12   9      212.62     -390.57    390.57 o 
  -4  12   9      786.53     -262.44    412.75 o 
  -3  12   9      163.98      289.54    453.41 o 
  -2  12   9     1111.89     1361.47    579.09 o 
  -1  12   9        5.02      -73.93    444.79 o 
   0  12   9      283.91      266.81    252.81 o 
   1  12   9      735.61      820.38    274.12 o 
   2  12   9       12.86      304.41    249.85 o 
   3  12   9      272.79      187.91    316.98 o 
   4  12   9       53.35      303.74    252.98 o 
   5  12   9      377.53     1256.74    437.39 o 
   6  12   9      204.62      614.82    380.72 o 
   7  12   9        3.32      144.16    369.63 o 
  -6  13   9       43.73      243.96    508.86 o 
  -5  13   9      406.73      523.64    556.91 o 
  -4  13   9        6.44      193.44    464.50 o 
  -3  13   9      845.81     1044.82    556.91 o 
  -2  13   9       76.38     1059.60    564.30 o 
  -1  13   9      270.34      200.83    489.14 o 
   0  13   9        0.52      208.68    371.29 o 
   1  13   9      196.41      226.39    349.73 o 
   2  13   9        0.53     -343.31    343.31 o 
   3  13   9       22.36     -136.88    240.35 o 
   4  13   9      110.46       17.18    242.91 o 
   5  13   9      276.94      699.83    401.66 o 
  -4  14   9      530.90      932.70    600.03 o 
  -3  14   9       31.28     -119.51    481.75 o 
  -2  14   9      351.78      405.36    494.07 o 
  -1  14   9       60.12      526.11    508.86 o 
   0  14   9       93.48     -339.80    339.80 o 
   1  14   9       49.73      205.02    367.03 o 
   2  14   9        5.04      -91.10    372.98 o 
   3  14   9      133.45       69.14    376.77 o 
 -14   0  10     3049.11     4099.87    651.23 o 
 -13   0  10     1200.94      752.07    461.72 o 
 -12   0  10       23.12      506.74    503.31 o 
 -11   0  10     4751.41     5708.10    659.07 o 
 -10   0  10      581.35      564.30    413.78 o 
  -9   0  10     2329.42     3103.03    532.41 o 
  -8   0  10      343.75       65.10    254.86 o 
  -7   0  10     2799.88     2992.00    319.79 o 
  -6   0  10    14078.42    13936.03    568.73 o 
  -5   0  10     1318.70     1359.56    180.20 o 
  -4   0  10    34174.41    33293.36    723.70 o 
  -3   0  10     8316.96     8284.56    352.65 o 
  -2   0  10    10290.60    10765.57    322.32 o 
  -1   0  10     2075.25     1717.05    214.25 o 
   0   0  10     4639.07     5026.14    205.25 o 
   1   0  10      346.64      400.63    103.13 o 
   2   0  10    10036.45    10313.77    289.47 o 
   3   0  10    19206.52    18254.11    464.18 o 
   4   0  10     5678.91     4940.24    319.31 o 
   5   0  10      411.61      323.87    154.83 o 
   6   0  10     6645.12     6185.39    386.12 o 
   7   0  10      824.12     1234.91    307.75 o 
   8   0  10       12.77       20.26    278.23 o 
   9   0  10       74.51        1.96    269.83 o 
  10   0  10       38.12      220.83    301.86 o 
  11   0  10     2367.17     1855.65    812.57 o 
  12   0  10     4572.69     4566.15    808.26 o 
 -14   1  10      196.72      202.09    385.14 o 
 -13   1  10       60.48     -280.82    280.82 o 
 -12   1  10     2069.22     2570.79    379.51 o 
 -11   1  10       56.29      449.34    366.88 o 
 -10   1  10     9841.45    11018.18    763.10 o 
  -9   1  10      148.14      723.34    236.60 o 
  -8   1  10     6751.31     7683.62    522.59 o 
  -7   1  10     9187.42     9816.82    363.05 o 
  -6   1  10      160.65      291.99    147.86 o 
  -5   1  10     3365.94     3592.71    161.75 o 
  -4   1  10     1220.30     1081.57    113.81 o 
  -3   1  10    17356.50    19193.62    347.56 o 
  -2   1  10      473.30      712.53     92.59 o 
  -1   1  10    10003.90     9828.98    206.02 o 
   0   1  10     2206.31     1762.50    100.09 o 
   1   1  10      920.08      813.96     81.63 o 
   2   1  10    12548.53    12238.68    227.00 o 
   3   1  10     2674.44     2351.20    106.23 o 
   4   1  10     8139.48     8305.44    199.80 o 
   5   1  10     5727.70     5651.18    200.83 o 
   6   1  10    11632.42    11130.18    327.00 o 
   7   1  10     1461.24     1687.45    206.47 o 
   8   1  10     1533.48     1481.02    252.98 o 
   9   1  10      433.19      673.40    218.12 o 
  10   1  10     1161.80     2021.90    323.06 o 
  11   1  10      155.72      369.03    271.32 o 
  12   1  10     3278.37     3464.19    427.01 o 
 -14   2  10      667.73      789.46    394.54 o 
 -13   2  10     1107.26     1228.42    401.18 o 
 -12   2  10       62.31       83.55    276.79 o 
 -11   2  10     6879.57     7556.15    522.37 o 
 -10   2  10      159.72       40.86    276.94 o 
  -9   2  10     5749.01     6823.48    953.74 o 
  -8   2  10      169.03      135.15    212.71 o 
  -7   2  10     1160.11     1487.49    225.58 o 
  -6   2  10     7104.80     7298.96    255.13 o 
  -5   2  10      166.88        7.08    102.55 o 
  -4   2  10    16106.27    16004.46    304.20 o 
  -3   2  10     1307.51      993.55    101.74 o 
  -2   2  10    11001.04    11076.40    233.94 o 
  -1   2  10     1630.87     1359.82     95.93 o 
   0   2  10     4557.66     4164.08    131.90 o 
   1   2  10     5972.73     5570.85    147.31 o 
   2   2  10     2033.64     2476.18    106.13 o 
   3   2  10     5560.76     4931.37    132.18 o 
   4   2  10     4966.51     4385.63    156.77 o 
   5   2  10     4562.30     4275.07    178.90 o 
   6   2  10     1357.30     1473.52    177.30 o 
   7   2  10      399.13      325.42    191.40 o 
   8   2  10     3619.76     3799.89    383.60 o 
   9   2  10      267.80      612.02    239.83 o 
  10   2  10     2460.78     2513.66    399.56 o 
  11   2  10      683.80     1131.09    299.50 o 
  12   2  10     2666.98     2567.35    385.43 o 
 -13   3  10       31.57     -280.66    409.12 o 
 -12   3  10     3805.95     4491.96    527.69 o 
 -11   3  10       85.66      255.08    316.65 o 
 -10   3  10     4871.79     5602.62    447.83 o 
  -9   3  10      596.69      548.82    301.50 o 
  -8   3  10     4866.72     5282.25    422.46 o 
  -7   3  10       27.07      -42.76    268.29 o 
  -6   3  10     3813.29     4115.78    210.28 o 
  -5   3  10     5441.49     5032.82    186.60 o 
  -4   3  10      797.54      586.19     99.91 o 
  -3   3  10    19399.88    18856.46    324.93 o 
  -2   3  10     1669.42     1640.16    114.58 o 
  -1   3  10     2615.21     2696.40    111.35 o 
   0   3  10      316.09      390.86     71.51 o 
   1   3  10     3756.21     3443.39    150.16 o 
   2   3  10    11147.83    10601.43    204.96 o 
   3   3  10     2965.52     3098.11    112.90 o 
   4   3  10    19914.16    18954.32    344.14 o 
   5   3  10    16397.98    16743.70    371.56 o 
   6   3  10     3419.72     3158.93    219.64 o 
   7   3  10     2037.60     2311.50    282.86 o 
   8   3  10      571.34      453.81    240.94 o 
   9   3  10      981.97     1144.18    266.09 o 
  10   3  10        0.74       13.34    227.70 o 
  11   3  10     1962.79     2047.70    408.01 o 
  12   3  10     2673.60     3535.90    430.64 o 
 -13   4  10      498.00       60.36    402.95 o 
 -12   4  10      974.47      742.63    426.85 o 
 -11   4  10     3014.40     3486.83    564.21 o 
 -10   4  10      115.76      138.16    321.14 o 
  -9   4  10     7752.11     9492.54    806.35 o 
  -8   4  10     1002.41     1262.45    305.35 o 
  -7   4  10       16.98     -183.93    245.13 o 
  -6   4  10      108.40     -149.70    186.88 o 
  -5   4  10      838.67      921.89    115.08 o 
  -4   4  10     4753.95     4406.81    168.15 o 
  -3   4  10     1185.96     1362.44     96.96 o 
  -2   4  10    25513.06    23245.43    383.92 o 
  -1   4  10     6316.22     5618.53    154.60 o 
   0   4  10    16725.98    14823.16    289.99 o 
   1   4  10     4920.80     4579.08    156.61 o 
   2   4  10     1242.12     1175.64     97.26 o 
   3   4  10     2372.12     2320.34    109.33 o 
   4   4  10     4865.89     5064.29    201.94 o 
   5   4  10     9504.54     9030.79    414.16 o 
   6   4  10     1477.80     1472.67    208.42 o 
   7   4  10     2256.80     2404.02    397.52 o 
   8   4  10     5403.71     6266.93    578.96 o 
   9   4  10      550.40      706.95    241.98 o 
  10   4  10     1228.92     1625.77    312.16 o 
  11   4  10      704.32     1090.75    304.98 o 
  12   4  10      556.59      819.79    447.04 o 
 -13   5  10      213.63      440.13    426.92 o 
 -12   5  10     2182.08     3361.62    561.88 o 
 -11   5  10       51.17     -339.11    353.42 o 
 -10   5  10     6099.92     7467.74    697.74 o 
  -9   5  10      169.23      -91.25    355.14 o 
  -8   5  10     1510.25     2367.25    476.46 o 
  -7   5  10       72.41     -326.83    326.83 o 
  -6   5  10       17.18       77.71    149.04 o 
  -5   5  10     4232.39     3995.63    221.25 o 
  -4   5  10     3783.74     3420.10    198.78 o 
  -3   5  10    16265.15    16095.58    329.03 o 
  -2   5  10     6825.90     6877.04    201.80 o 
  -1   5  10     5270.59     4990.08    178.99 o 
   0   5  10      403.68      376.94    100.81 o 
   1   5  10     2460.51     2278.27    131.48 o 
   2   5  10     6321.00     6497.28    225.17 o 
   3   5  10      649.16      859.89    110.12 o 
   4   5  10    12039.40    12195.51    318.53 o 
   5   5  10     9139.57     9840.07    482.84 o 
   6   5  10     1790.09     1760.24    278.69 o 
   7   5  10     4109.44     3546.83    340.89 o 
   8   5  10      538.77      356.91    222.85 o 
   9   5  10     1720.78     1672.63    285.86 o 
  10   5  10        4.61     -105.57    356.69 o 
  11   5  10     1609.71     1879.45    405.55 o 
 -12   6  10       11.71     -320.41    320.41 o 
 -11   6  10     2478.79     2691.41   1545.66 o 
 -10   6  10      426.62      721.40    385.18 o 
  -9   6  10     5943.03     6485.90    636.62 o 
  -8   6  10      562.16      988.65    473.12 o 
  -7   6  10      181.56      333.74    381.81 o 
  -6   6  10     4288.07     5213.60    540.43 o 
  -5   6  10      187.56      323.07    227.64 o 
  -4   6  10    11468.40    10875.19    486.56 o 
  -3   6  10     3034.56     3224.05    364.42 o 
  -2   6  10    13505.20    13660.05    388.99 o 
  -1   6  10     1057.73     1021.48    187.45 o 
   0   6  10       34.96     -118.32    118.32 o 
   1   6  10      674.71      829.13    137.79 o 
   2   6  10     1091.40     1422.09    135.16 o 
   3   6  10     4179.24     4594.93    206.43 o 
   4   6  10     5091.78     5609.94    252.41 o 
   5   6  10     7161.25     8155.47   1140.31 o 
   6   6  10     3604.44     3748.14    760.82 o 
   7   6  10     2231.37     1947.97    434.31 o 
   8   6  10     2984.40     3208.33    403.04 o 
   9   6  10       93.81      290.05    259.75 o 
  10   6  10     1134.18     1220.45    333.27 o 
  11   6  10      307.95      254.47    464.50 o 
 -12   7  10     2506.75     2517.17    794.70 o 
 -11   7  10       73.88      425.94    368.73 o 
 -10   7  10     5511.78     4727.28    585.20 o 
  -9   7  10        6.56     -232.07    393.65 o 
  -8   7  10     1216.49      639.03    360.46 o 
  -7   7  10     2334.14     2689.32    456.09 o 
  -6   7  10     1361.95     2153.29    490.37 o 
  -5   7  10     2787.68     2977.30    439.62 o 
  -4   7  10     1101.30     1043.03    415.22 o 
  -3   7  10    16371.84    15360.54    590.46 o 
  -2   7  10     2977.28     2857.90    259.48 o 
  -1   7  10    10935.33    11008.44    462.54 o 
   0   7  10     5144.94     4958.76    300.96 o 
   1   7  10       68.54       25.18    141.62 o 
   2   7  10       90.40      237.87    137.50 o 
   3   7  10     1316.94     1253.85    162.08 o 
   4   7  10     1477.38     1499.01    189.50 o 
   5   7  10     1909.56     1850.19    409.67 o 
   6   7  10     3440.56     2902.01    576.01 o 
   7   7  10     6179.45     5914.93    593.87 o 
   8   7  10      781.48      784.22    416.45 o 
   9   7  10     1049.83     1174.89    324.71 o 
  10   7  10     1356.80     1656.74    362.77 o 
  11   7  10      640.59      733.98    375.79 o 
 -11   8  10     2725.42     3764.05    821.81 o 
 -10   8  10       30.30      143.15    334.80 o 
  -9   8  10     2367.73     2967.69    479.66 o 
  -8   8  10      116.69      297.36    320.01 o 
  -7   8  10      534.07      433.92    323.73 o 
  -6   8  10     2008.53     2052.09    398.76 o 
  -5   8  10       15.40      -10.32    315.60 o 
  -4   8  10     6499.36     6783.94    531.54 o 
  -3   8  10     5045.33     5397.61    348.88 o 
  -2   8  10     6991.78     6396.83    361.66 o 
  -1   8  10     3049.24     2667.93    255.46 o 
   0   8  10     2863.47     2928.99    236.99 o 
   1   8  10      479.34      540.68    164.10 o 
   2   8  10      311.46      344.33    162.70 o 
   3   8  10     1670.77     1941.46    196.35 o 
   4   8  10     6871.46     6418.22    412.74 o 
   5   8  10     4315.21     3990.99    746.65 o 
   6   8  10     5071.75     4996.14    434.67 o 
   7   8  10      494.42     1370.72    287.82 o 
   8   8  10      311.35      757.79    271.14 o 
   9   8  10       32.09      167.90    258.09 o 
  10   8  10      429.03      490.74    287.13 o 
 -11   9  10      160.15     -474.36    513.78 o 
 -10   9  10     2720.17     2736.49    713.38 o 
  -9   9  10      244.77       96.14    506.39 o 
  -8   9  10      559.32      168.81    746.65 o 
  -7   9  10      751.93      744.16    495.92 o 
  -6   9  10       44.86     -252.58    252.58 o 
  -5   9  10      243.54       43.12    275.99 o 
  -4   9  10      604.25     1020.14    310.07 o 
  -3   9  10     6160.02     5922.56    733.71 o 
  -2   9  10     2209.13     1947.98    241.71 o 
  -1   9  10     7723.74     7649.50    432.86 o 
   0   9  10     3109.87     3481.86    312.68 o 
   1   9  10      508.53      439.40    199.20 o 
   2   9  10      791.75      981.48    211.51 o 
   3   9  10      596.88      759.07    195.40 o 
   4   9  10     1429.34     1393.61    209.41 o 
   5   9  10     2585.91     2702.36    692.44 o 
   6   9  10     2090.90     2683.52    401.05 o 
   7   9  10     3457.25     3340.05    399.82 o 
   8   9  10        0.16      232.56    233.70 o 
   9   9  10     1457.65     1491.44    321.43 o 
 -10  10  10       40.92     -308.02    492.84 o 
  -9  10  10     3075.53     5712.00    855.07 o 
  -8  10  10      552.22     -486.68    486.68 o 
  -7  10  10      331.83     -465.73    465.73 o 
  -6  10  10      501.39      565.05    523.64 o 
  -5  10  10      132.30      401.67    409.67 o 
  -4  10  10     3948.33     4631.67   1166.18 o 
  -3  10  10       89.51       28.38    224.86 o 
  -2  10  10     3334.53     3240.90    356.22 o 
  -1  10  10      644.62      309.52    302.72 o 
   0  10  10      550.59      218.21    298.98 o 
   1  10  10      682.20     1024.71    263.47 o 
   2  10  10     1576.98     1957.40    357.30 o 
   3  10  10     2782.62     3095.67    334.89 o 
   4  10  10     1852.79     2437.97    306.72 o 
   5  10  10     5030.61     6780.23    771.29 o 
   6  10  10     3840.57     3990.76    625.90 o 
   7  10  10     1479.30     1522.36    282.04 o 
   8  10  10     1456.96     1470.80    295.64 o 
  -9  11  10      157.15     -420.14    420.14 o 
  -8  11  10      712.53     -177.42    465.73 o 
  -7  11  10       18.29     -421.38    421.38 o 
  -6  11  10       57.08     -394.27    394.27 o 
  -5  11  10     2894.04     3093.79    601.26 o 
  -4  11  10      699.24      326.51    453.41 o 
  -3  11  10     4865.53     4840.98    961.04 o 
  -2  11  10     1626.54     1486.66    367.13 o 
  -1  11  10     3325.68     3247.12    426.29 o 
   0  11  10       15.20      218.37    298.17 o 
   1  11  10      192.82       38.84    236.36 o 
   2  11  10     1299.76     1564.81    311.01 o 
   3  11  10      771.80      608.88    259.83 o 
   4  11  10     5431.56     5504.62    424.20 o 
   5  11  10      828.29     2221.47    487.91 o 
   6  11  10     1193.15     1453.87    460.80 o 
   7  11  10      488.60      442.32    420.14 o 
  -8  12  10      306.77     -193.44    438.63 o 
  -4  12  10     4266.44     3624.83    705.99 o 
  -3  12  10      229.16     -294.73    294.73 o 
  -2  12  10     4587.45     3908.79    452.78 o 
  -1  12  10      796.56      518.93    322.82 o 
   0  12  10      541.17      349.46    309.62 o 
   1  12  10     1089.50      756.79    281.94 o 
   2  12  10      275.47      268.73    278.82 o 
   3  12  10     1507.14     1731.79    295.83 o 
   4  12  10      258.09      181.42    300.18 o 
   5  12  10     2334.00     2493.76    526.11 o 
   6  12  10      716.02     1315.88    463.27 o 
  -6  13  10      232.93       18.48    469.43 o 
  -5  13  10     1911.04     1890.04    671.49 o 
  -4  13  10       49.59      -83.78    502.70 o 
  -3  13  10     2792.92     2671.18    707.22 o 
  -2  13  10      438.50      916.68    561.84 o 
  -1  13  10     1063.47      734.33    464.50 o 
   0  13  10      158.10      638.23    518.71 o 
   1  13  10       25.67     -334.80    334.80 o 
   2  13  10      806.09      570.62    275.31 o 
   3  13  10      228.11      575.81    264.70 o 
   4  13  10     1951.96     1958.82    370.05 o 
  -3  14  10       27.48      -35.73    510.09 o 
  -2  14  10      728.63      717.08    550.75 o 
  -1  14  10      697.23      912.98    538.43 o 
   0  14  10      456.05      862.47    585.25 o 
   1  14  10       64.98      127.47    350.05 o 
   2  14  10       67.37       20.78    587.09 o 
 -13   1  11      178.89      121.60    324.13 o 
 -12   1  11       15.89      -88.63    290.23 o 
 -11   1  11      345.53      262.56    295.25 o 
 -10   1  11     1537.70     2134.36    560.72 o 
  -9   1  11       17.69      118.17    237.58 o 
  -8   1  11       73.64      409.38    222.53 o 
  -7   1  11       76.89      266.62    171.52 o 
  -6   1  11      435.60      299.61    160.89 o 
  -5   1  11     1047.04     1342.69    168.90 o 
  -4   1  11      970.37     1088.24    115.38 o 
  -3   1  11       64.04      155.30     94.23 o 
  -2   1  11       47.81      128.60     85.04 o 
  -1   1  11        8.76       -8.86     77.63 o 
   0   1  11     3915.52     4303.88    140.41 o 
   1   1  11     1144.57     1289.36     93.80 o 
   2   1  11      456.67      377.71     75.06 o 
   3   1  11      233.67      423.66     88.59 o 
   4   1  11      420.06      314.69    124.42 o 
   5   1  11        1.77        0.72    117.90 o 
   6   1  11        0.92     -147.51    147.51 o 
   7   1  11     2324.64     2243.15    288.73 o 
   8   1  11     1184.67     1129.14    256.62 o 
   9   1  11       68.06      104.01    194.65 o 
  10   1  11      214.14      -12.80    232.48 o 
  11   1  11        0.92      143.22    253.01 o 
  12   1  11       37.79      535.96    337.16 o 
 -13   2  11       54.61        5.20    610.95 o 
 -12   2  11        8.65       93.36    285.66 o 
 -11   2  11      628.02      490.44    298.45 o 
 -10   2  11      137.31      125.71    274.90 o 
  -9   2  11       44.66      266.78    293.39 o 
  -8   2  11     1949.07     2424.47    272.11 o 
  -7   2  11      157.08      -18.92    202.16 o 
  -6   2  11      454.51      355.82    204.67 o 
  -5   2  11      679.58      650.08    137.35 o 
  -4   2  11      614.35      332.61    103.56 o 
  -3   2  11     2218.35     2786.33    156.57 o 
  -2   2  11     4179.67     4983.48    187.27 o 
  -1   2  11      379.00      486.73     87.69 o 
   0   2  11     3519.78     4394.29    141.20 o 
   1   2  11       49.38      -72.78     72.97 o 
   2   2  11     4324.32     4030.11    134.98 o 
   3   2  11     1056.00     1196.46     92.74 o 
   4   2  11      365.10      378.18    101.57 o 
   5   2  11       51.97       82.69    122.64 o 
   6   2  11     1927.99     2007.14    199.13 o 
   7   2  11       60.17      -21.99    248.74 o 
   8   2  11      442.38      791.54    256.13 o 
   9   2  11       46.89       66.74    217.53 o 
  10   2  11        6.78      374.74    254.65 o 
  11   2  11       48.14      673.83    283.25 o 
  12   2  11      514.76      665.12    324.05 o 
 -13   3  11        9.24     -256.17    340.09 o 
 -12   3  11       55.50     -117.17    345.25 o 
 -11   3  11      112.32     -355.00    389.77 o 
 -10   3  11      372.29      303.02    285.46 o 
  -9   3  11      192.07      236.53    286.47 o 
  -8   3  11      434.78      809.04    302.92 o 
  -7   3  11     1388.15     1441.35    314.24 o 
  -6   3  11      648.33      636.23    200.11 o 
  -5   3  11      155.99       86.10    127.51 o 
  -4   3  11     2371.19     2355.77    137.49 o 
  -3   3  11     1165.77     1117.21    106.37 o 
  -2   3  11        0.07      -76.06     76.06 o 
  -1   3  11      824.63     1069.82     98.23 o 
   0   3  11     3593.64     4046.79    202.62 o 
   1   3  11      834.91      939.47     98.72 o 
   2   3  11      219.28      222.48     74.82 o 
   3   3  11      941.72      834.66     84.57 o 
   4   3  11      525.26      333.30    103.63 o 
   5   3  11       36.88       -0.61    143.26 o 
   6   3  11       96.77      189.74    197.42 o 
   7   3  11      804.21      479.30    234.22 o 
   8   3  11       68.51      136.80    256.13 o 
   9   3  11       29.57      286.55    229.50 o 
  10   3  11      509.87      855.33    285.82 o 
  11   3  11       30.34      647.52    277.46 o 
  12   3  11       14.14      289.04    266.76 o 
 -13   4  11        2.74     -211.43    393.59 o 
 -12   4  11        9.53      301.90    390.37 o 
 -11   4  11      167.67      540.27    433.38 o 
 -10   4  11      336.51      578.15    559.37 o 
  -9   4  11      119.45        2.90    315.24 o 
  -8   4  11      137.45      406.06    294.12 o 
  -7   4  11      554.56      473.54    281.28 o 
  -6   4  11      870.51      718.81    258.25 o 
  -5   4  11       18.28     -109.26    129.76 o 
  -4   4  11      405.20      216.08    103.33 o 
  -3   4  11      216.73      391.38     87.53 o 
  -2   4  11      417.00      376.61     91.00 o 
  -1   4  11     1808.72     1901.12    124.15 o 
   0   4  11        0.10      -50.04     67.12 o 
   1   4  11     1565.10     1566.29     95.50 o 
   2   4  11      270.14      126.31     75.45 o 
   3   4  11       25.78       51.55     79.53 o 
   4   4  11     1137.10     1051.28    136.48 o 
   5   4  11      243.60      141.59    155.95 o 
   6   4  11      929.61      676.87    239.00 o 
   7   4  11       49.99      130.60    211.64 o 
   8   4  11       16.06      165.78    209.65 o 
   9   4  11      728.86      934.68    270.61 o 
  10   4  11      138.30      430.40    246.13 o 
  11   4  11        9.32      370.42    257.30 o 
 -13   5  11        0.59      584.48    442.32 o 
 -12   5  11        0.85     -466.97    614.82 o 
 -11   5  11     1758.82     1916.01    888.96 o 
 -10   5  11      124.66      534.79    395.21 o 
  -9   5  11     1114.93     1157.70    422.37 o 
  -8   5  11       18.51     -188.77    377.11 o 
  -7   5  11      265.66      373.70    398.18 o 
  -6   5  11     1767.59     1822.04    304.29 o 
  -5   5  11      339.47      282.07    138.30 o 
  -4   5  11      642.31      448.54    185.40 o 
  -3   5  11     1118.80     1096.13    159.59 o 
  -2   5  11      251.86      -32.86    124.28 o 
  -1   5  11     1651.34     1595.25    136.05 o 
   0   5  11      363.24      375.93    109.93 o 
   1   5  11      307.75      263.23    109.38 o 
   2   5  11       99.92       18.75     99.73 o 
   3   5  11      873.10      768.42    148.16 o 
   4   5  11     2014.92     2514.96    406.22 o 
   5   5  11      268.92      205.76    210.84 o 
   6   5  11       63.59      -49.77    208.97 o 
   7   5  11      183.43      717.45    229.76 o 
   8   5  11      197.61      195.63    213.28 o 
   9   5  11      413.36      741.78    258.12 o 
  10   5  11      379.03      591.02    305.97 o 
  11   5  11      212.26      672.87    669.64 o 
 -12   6  11       55.70     -221.52    353.23 o 
 -11   6  11      154.39      127.57    380.40 o 
 -10   6  11      535.90       76.03    367.53 o 
  -9   6  11       98.13      571.90    380.11 o 
  -8   6  11        4.49      415.67    362.02 o 
  -7   6  11      237.81     1522.87    538.43 o 
  -6   6  11      311.10      630.60    421.99 o 
  -5   6  11      217.86      269.01    247.09 o 
  -4   6  11      149.45       54.22    234.57 o 
  -3   6  11      433.71      450.38    164.13 o 
  -2   6  11     1697.40     1638.95    181.80 o 
  -1   6  11      477.31      369.70    155.29 o 
   0   6  11      308.73      295.13    138.82 o 
   1   6  11      472.07      505.68    182.20 o 
   2   6  11     1448.90     1271.13    158.02 o 
   3   6  11      227.17      285.24    176.55 o 
   4   6  11      446.37      773.88    361.00 o 
   5   6  11      317.30      126.56    255.96 o 
   6   6  11      358.95      134.22    378.87 o 
   7   6  11      541.58      397.92    255.06 o 
   8   6  11      173.78      631.06    290.15 o 
   9   6  11      681.74      970.93    317.46 o 
  10   6  11      187.39      497.65    291.02 o 
  11   6  11       37.64      283.07    309.26 o 
 -12   7  11       89.72       16.51    375.85 o 
 -11   7  11        4.61      -32.03    699.83 o 
 -10   7  11       25.52      293.27    368.79 o 
  -9   7  11      119.96       30.62    550.75 o 
  -8   7  11       89.76      115.14    344.00 o 
  -7   7  11      112.28      152.76    351.99 o 
  -6   7  11      105.53      388.72    369.32 o 
  -5   7  11     1429.99     1937.98    419.39 o 
  -4   7  11       12.82      329.20    337.63 o 
  -3   7  11      190.66      290.25    320.59 o 
  -2   7  11      793.55     1007.34    280.12 o 
  -1   7  11       96.21     -149.82    195.69 o 
   0   7  11      452.38      616.43    215.13 o 
   1   7  11       10.47     -110.88    147.41 o 
   2   7  11      382.51      342.03    192.26 o 
   3   7  11      409.68      394.01    179.17 o 
   4   7  11      544.75      451.19    261.36 o 
   5   7  11        0.57      123.60    328.35 o 
   6   7  11        3.13     -180.51    308.02 o 
   7   7  11      448.26      943.68    280.30 o 
   8   7  11       12.52     -117.07    240.86 o 
   9   7  11       26.31     -258.55    264.90 o 
  10   7  11       28.62      131.46    768.21 o 
 -11   8  11     1381.10     1195.02    564.30 o 
 -10   8  11       39.57      115.78    354.34 o 
  -9   8  11      273.79     -155.85    335.13 o 
  -8   8  11       69.93       -9.63    330.25 o 
  -7   8  11       18.37     -148.36    346.84 o 
  -6   8  11        6.08        1.49    313.09 o 
  -5   8  11      458.72      492.74    670.88 o 
  -4   8  11     1897.77     1527.15    384.59 o 
  -3   8  11      380.05      486.93    329.36 o 
  -2   8  11       14.61     -210.64    210.64 o 
  -1   8  11     1295.54      986.13    233.46 o 
   0   8  11        7.12      -38.85    179.05 o 
   1   8  11       31.20      -97.85    175.55 o 
   2   8  11      206.67      243.27    185.50 o 
   3   8  11      299.51      154.97    190.75 o 
   4   8  11        7.72       36.77    229.40 o 
   5   8  11       24.61      372.06    234.71 o 
   6   8  11     1690.69     1399.76    287.82 o 
   7   8  11      207.95      -41.92    222.91 o 
   8   8  11      156.70      596.10    371.48 o 
   9   8  11       11.31      230.70    253.02 o 
  10   8  11       11.25      500.10    261.17 o 
 -10   9  11      384.99      847.68    624.67 o 
  -9   9  11      233.16      594.48    357.00 o 
  -8   9  11       34.23     -252.09    386.88 o 
  -7   9  11      561.73      -34.80    322.81 o 
  -6   9  11        1.13     -276.20    276.20 o 
  -5   9  11       44.23      226.89    595.72 o 
  -4   9  11       65.99      -66.23    278.67 o 
  -3   9  11      226.12      258.16    295.32 o 
  -2   9  11       20.52       12.74    273.03 o 
  -1   9  11       28.23       50.08    182.99 o 
   0   9  11      722.77      359.86    253.55 o 
   1   9  11     1865.47     1755.23    264.36 o 
   2   9  11       27.88       33.47    182.48 o 
   3   9  11     1452.98     1537.14    278.09 o 
   4   9  11        1.68      204.15    227.01 o 
   5   9  11     1009.69     1290.72    394.89 o 
   6   9  11     1101.47      922.04    261.82 o 
   7   9  11      324.50      343.16    253.14 o 
   8   9  11      356.33      285.86    251.33 o 
   9   9  11      254.40      624.48    331.43 o 
 -10  10  11       26.86      303.10    542.12 o 
  -9  10  11      674.19      506.39    574.16 o 
  -8  10  11        5.73       81.70    365.93 o 
  -7  10  11        2.03     -125.97    284.63 o 
  -6  10  11       16.48     -139.99    269.67 o 
  -5  10  11      439.35      322.34    274.16 o 
  -4  10  11     1658.80     1981.60    337.40 o 
  -3  10  11     1245.13     1797.85    658.56 o 
  -2  10  11      239.91      -77.26    197.55 o 
  -1  10  11      128.74        1.99    287.06 o 
   0  10  11        0.56     -272.13    272.13 o 
   1  10  11       30.73      -22.61    335.75 o 
   2  10  11        7.24      508.08    270.48 o 
   3  10  11      557.18      286.76    329.11 o 
   4  10  11      223.54      269.83    390.57 o 
   5  10  11       62.27      160.17    377.02 o 
   6  10  11     1294.51     1143.39    458.34 o 
   7  10  11      155.72      285.48    227.29 o 
   8  10  11        2.25      512.53    259.49 o 
  -9  11  11      144.45     -458.34    458.34 o 
  -8  11  11        9.55     -264.90    484.21 o 
  -7  11  11        4.58     -465.73    465.73 o 
  -6  11  11       93.73     -469.43    469.43 o 
  -5  11  11      262.45      183.46    254.04 o 
  -4  11  11       45.27     -226.71    452.18 o 
  -3  11  11      299.98      210.67    333.40 o 
  -2  11  11      431.88      554.05    337.41 o 
  -1  11  11      241.49      -52.83    402.28 o 
   0  11  11      437.42      508.32    310.93 o 
   1  11  11        0.24      173.48    304.20 o 
   2  11  11      101.01      193.07    294.97 o 
   3  11  11      307.68      468.76    261.34 o 
   4  11  11      238.56      906.82    436.16 o 
   5  11  11       42.18      -18.48    379.49 o 
   6  11  11      109.11      -36.96    381.95 o 
   7  11  11       74.97      580.32    431.23 o 
  -7  12  11       11.64     -278.45    453.41 o 
  -6  12  11       72.32     -411.52    453.41 o 
  -5  12  11      244.19     -439.86    439.86 o 
  -4  12  11      664.03      524.46    465.12 o 
  -3  12  11       45.88      122.02    362.85 o 
  -2  12  11      300.15      734.61    339.31 o 
  -1  12  11       30.39      -86.76    299.34 o 
   0  12  11      775.42      446.78    318.52 o 
   1  12  11       18.89      262.08    307.15 o 
   2  12  11      459.48      451.73    267.63 o 
   3  12  11       28.04       -9.37    247.57 o 
   4  12  11       74.14      882.18    411.52 o 
   5  12  11        0.08      827.97    425.07 o 
   6  12  11      249.59      304.33    412.75 o 
  -5  13  11      339.39      -59.14    532.27 o 
  -4  13  11      146.39       14.79    470.66 o 
  -3  13  11      209.75      372.09    508.86 o 
  -2  13  11      354.92      333.90    534.73 o 
  -1  13  11      171.77       33.27    428.77 o 
   0  13  11       28.26     -267.36    438.63 o 
   1  13  11        0.64     -223.60    299.26 o 
   2  13  11        2.87       61.22    259.54 o 
   3  13  11      163.35       56.11    258.72 o 
   4  13  11       76.48      868.63    393.04 o 
  -2  14  11      401.03      522.41    559.37 o 
  -1  14  11        3.85      -91.18    487.91 o 
   0  14  11      147.86     -319.11    494.07 o 
 -13   0  12       66.31       -6.62    436.38 o 
 -12   0  12      912.31     1579.89    528.08 o 
 -11   0  12     1592.49     1407.89    511.03 o 
 -10   0  12     2379.72     2458.53    749.11 o 
  -9   0  12      184.81     -269.17    401.38 o 
  -8   0  12     5078.46     5441.93   1617.74 o 
  -7   0  12      148.59      177.65    255.55 o 
  -6   0  12     7129.62     7392.27    435.88 o 
  -5   0  12     3276.79     3021.30    300.68 o 
  -4   0  12      905.19     1227.43    212.63 o 
  -3   0  12     8958.93     8617.00    316.78 o 
  -2   0  12        0.12      107.38    133.07 o 
  -1   0  12    26733.79    23712.77    544.61 o 
   0   0  12      354.45      477.75    121.30 o 
   1   0  12    12366.62    11350.38    362.34 o 
   2   0  12       54.95      114.57    129.45 o 
   3   0  12     1451.54     1102.25    174.71 o 
   4   0  12     2085.27     2236.62    222.50 o 
   5   0  12       55.72       65.32    223.33 o 
   6   0  12     6949.79     6906.54    433.93 o 
   7   0  12      263.73        7.21    282.77 o 
   8   0  12     3757.42     4163.16    473.66 o 
   9   0  12     2920.33     3438.84    464.44 o 
  10   0  12       95.45      681.03    346.24 o 
  11   0  12     1895.72     3256.43    707.22 o 
  12   0  12      119.74      166.33    458.34 o 
 -13   1  12       99.57     -289.20    289.20 o 
 -12   1  12      434.37      -91.04    308.17 o 
 -11   1  12     1040.56      708.05    324.04 o 
 -10   1  12      171.87      352.19    295.36 o 
  -9   1  12     5183.65     6618.81    671.87 o 
  -8   1  12      580.85      749.42    240.59 o 
  -7   1  12     7916.46     8608.62    402.19 o 
  -6   1  12     1690.48     1654.88    200.72 o 
  -5   1  12     5169.26     4853.59    259.16 o 
  -4   1  12     6438.60     5381.98    231.40 o 
  -3   1  12     1903.34     1694.68    126.38 o 
  -2   1  12    14896.86    13276.35    269.05 o 
  -1   1  12      174.88      278.11     86.45 o 
   0   1  12     2199.46     1787.26    108.61 o 
   1   1  12       99.06      140.02     77.82 o 
   2   1  12     2984.93     2570.15    134.59 o 
   3   1  12     4566.03     4124.62    181.95 o 
   4   1  12      327.46      319.23    116.17 o 
   5   1  12    19654.84    18260.80    511.45 o 
   6   1  12       22.52        5.71    163.68 o 
   7   1  12     3840.62     3555.68    313.02 o 
   8   1  12      606.76      266.05    228.85 o 
   9   1  12      744.17     1205.07    242.21 o 
  10   1  12     1267.60      894.54    283.14 o 
  11   1  12        7.81       -5.04    246.40 o 
  12   1  12     2976.25     3416.60    771.29 o 
 -13   2  12      541.36      610.48    402.14 o 
 -12   2  12      924.57      889.51    410.08 o 
 -11   2  12      998.22     1397.37    345.37 o 
 -10   2  12     4762.88     5232.46    933.83 o 
  -9   2  12     1281.91     1212.84    389.82 o 
  -8   2  12     3048.16     3638.08    450.29 o 
  -7   2  12      743.54     1247.25    310.95 o 
  -6   2  12     4051.15     4135.98    373.65 o 
  -5   2  12     1870.20     1641.36    179.28 o 
  -4   2  12      855.49      670.99    132.73 o 
  -3   2  12     7636.12     7120.93    245.31 o 
  -2   2  12      147.51      187.31     91.81 o 
  -1   2  12    16672.47    16140.23    296.04 o 
   0   2  12      846.01      900.75    103.74 o 
   1   2  12     4291.44     3743.13    169.80 o 
   2   2  12     2892.20     2565.43    128.95 o 
   3   2  12      918.16      858.01    112.32 o 
   4   2  12     8612.26     8508.99    338.66 o 
   5   2  12      172.60      -52.43    186.52 o 
   6   2  12    14558.69    13582.38    518.71 o 
   7   2  12        1.00       75.74    244.70 o 
   8   2  12     2416.07     2785.88    341.49 o 
   9   2  12     1264.19     1841.10    309.43 o 
  10   2  12       47.62     -131.17    235.88 o 
  11   2  12     1616.70     1482.55    320.96 o 
 -13   3  12        1.48      150.47    440.26 o 
 -12   3  12      340.62      248.96    365.04 o 
 -11   3  12     1695.66     1903.31    432.45 o 
 -10   3  12       79.99       80.29    286.97 o 
  -9   3  12     4961.59     5658.72    455.67 o 
  -8   3  12      121.79      153.76    297.67 o 
  -7   3  12     7780.07     9226.25    623.76 o 
  -6   3  12      494.65      755.99    220.29 o 
  -5   3  12     1730.65     1876.38    205.65 o 
  -4   3  12     1530.95     1547.03    147.30 o 
  -3   3  12      951.54     1011.22    114.41 o 
  -2   3  12     8454.80     8242.45    362.86 o 
  -1   3  12      196.38      243.81     85.15 o 
   0   3  12     5011.15     4528.52    151.03 o 
   1   3  12     7346.10     7512.66    189.43 o 
   2   3  12        1.67      -88.32     88.32 o 
   3   3  12     8473.36     8430.81    316.25 o 
   4   3  12       37.07      337.96    145.93 o 
   5   3  12    21304.58    19715.58    857.67 o 
   6   3  12      174.67       14.87    207.50 o 
   7   3  12     5722.41     7061.11    717.02 o 
   8   3  12      762.85     1026.53    351.15 o 
   9   3  12     1025.40     1381.72    284.82 o 
  10   3  12      539.61     1098.86    294.28 o 
  11   3  12      319.15      614.97    282.31 o 
 -13   4  12      795.80      429.85    962.27 o 
 -12   4  12      267.73      179.19   1005.39 o 
 -11   4  12       56.55     -373.34    373.34 o 
 -10   4  12     4029.34     4374.25    587.40 o 
  -9   4  12       24.97      205.58    375.90 o 
  -8   4  12     2647.65     4031.20    620.26 o 
  -7   4  12       81.63       53.67    274.89 o 
  -6   4  12     4521.97     5238.71    650.17 o 
  -5   4  12     2679.93     2977.67    503.53 o 
  -4   4  12       19.49      128.80    113.86 o 
  -3   4  12     9415.76     9332.09    262.27 o 
  -2   4  12      258.64      150.39     98.45 o 
  -1   4  12    15580.74    15407.11    330.82 o 
   0   4  12      234.56      208.02    124.54 o 
   1   4  12     4089.04     4065.18    151.51 o 
   2   4  12     1659.34     1454.98    116.64 o 
   3   4  12     3333.19     3719.12    194.95 o 
   4   4  12     7754.25     7792.14    505.42 o 
   5   4  12        3.09     -187.97    200.40 o 
   6   4  12     4449.86     4384.20    381.39 o 
   7   4  12     2887.59     2760.55    324.35 o 
   8   4  12     1149.16     1422.25    273.06 o 
   9   4  12      419.94      690.67    253.06 o 
  10   4  12       39.17      341.49    245.49 o 
  11   4  12     1555.99     1958.42    347.89 o 
 -12   5  12      820.69      993.37    450.56 o 
 -11   5  12      933.62     1183.29    559.37 o 
 -10   5  12      208.56      -20.45    379.98 o 
  -9   5  12     5896.14     5938.92    669.64 o 
  -8   5  12      410.61      442.33    384.20 o 
  -7   5  12     3187.49     3410.43   1012.17 o 
  -6   5  12     1716.44     2289.16    744.80 o 
  -5   5  12     2139.13     2012.47    200.64 o 
  -4   5  12     3981.65     3766.59    253.46 o 
  -3   5  12     1331.15     1102.36    191.57 o 
  -2   5  12    14403.15    14905.95    477.15 o 
  -1   5  12      488.47      517.62    146.91 o 
   0   5  12     8604.74     8249.44    278.88 o 
   1   5  12      465.07      280.78    134.11 o 
   2   5  12      559.19      433.95    140.24 o 
   3   5  12     1862.77     2219.76    282.09 o 
   4   5  12      401.28      497.45    232.79 o 
   5   5  12     8723.61     7833.20    704.35 o 
   6   5  12       86.78      220.23    234.43 o 
   7   5  12     4383.10     4826.19    810.84 o 
   8   5  12      236.50      128.55    217.09 o 
   9   5  12      179.93      214.95    234.96 o 
  10   5  12      883.97      930.49    331.44 o 
  11   5  12      141.30      280.22    318.59 o 
 -12   6  12      476.01      381.86    539.66 o 
 -11   6  12      789.69      929.76    447.83 o 
 -10   6  12     5365.33     5715.21    656.21 o 
  -9   6  12     1231.05      871.81    420.12 o 
  -8   6  12     5885.07     5819.14    615.85 o 
  -7   6  12      283.36     -339.91    339.91 o 
  -6   6  12     3297.60     3029.31    497.93 o 
  -5   6  12       77.07      670.20    266.25 o 
  -4   6  12      384.00      296.80    215.07 o 
  -3   6  12    12438.35    12691.43    485.75 o 
  -2   6  12      441.50      424.90    177.99 o 
  -1   6  12     7994.25     8315.27    337.03 o 
   0   6  12       81.08       56.49    164.11 o 
   1   6  12      321.43       37.71    169.95 o 
   2   6  12      200.07       19.00    172.20 o 
   3   6  12      686.61      818.32    225.51 o 
   4   6  12     5251.97     5221.55   1179.12 o 
   5   6  12     1007.82      916.04    303.42 o 
   6   6  12     6134.46     5218.26    958.57 o 
   7   6  12      131.34      218.81    244.54 o 
   8   6  12     2018.68     1951.71    364.50 o 
   9   6  12       62.06      281.03    289.60 o 
  10   6  12        0.44      157.80    292.34 o 
 -12   7  12      832.80     1621.74    487.70 o 
 -11   7  12     1548.66     1849.55    466.45 o 
 -10   7  12      917.37      736.38    577.24 o 
  -9   7  12     5048.64     4977.24    770.68 o 
  -8   7  12      633.63      439.61    373.54 o 
  -7   7  12     5429.25     5511.20    568.72 o 
  -6   7  12      158.31      -24.87    361.39 o 
  -5   7  12     2938.31     3341.45    624.67 o 
  -4   7  12     2722.23     2572.01    609.27 o 
  -3   7  12     2081.54     1975.23    478.05 o 
  -2   7  12     5026.05     5314.39    501.89 o 
  -1   7  12      194.87      270.83    224.82 o 
   0   7  12     4055.42     3775.89    322.07 o 
   1   7  12       94.88      245.08    257.28 o 
   2   7  12     1609.46     1398.28    262.44 o 
   3   7  12      749.36      761.73    237.35 o 
   4   7  12        0.38      360.77    256.81 o 
   5   7  12     6348.85     5781.80    706.61 o 
   6   7  12       59.17      112.31    238.72 o 
   7   7  12     3884.50     3984.56    456.49 o 
   8   7  12        1.29       -3.65    354.23 o 
   9   7  12      387.03      678.13    302.07 o 
  10   7  12      349.52      953.72    376.41 o 
 -11   8  12      816.55     1099.31    423.92 o 
 -10   8  12     2153.66     2208.59    691.82 o 
  -9   8  12      473.83      570.53    390.78 o 
  -8   8  12     2554.15     3181.35    500.90 o 
  -7   8  12      302.20      225.51    482.37 o 
  -6   8  12     1770.34     1557.90    386.57 o 
  -5   8  12      263.60     -315.06    315.06 o 
  -4   8  12     3929.53     4469.68    494.74 o 
  -3   8  12     5323.92     4611.47    487.82 o 
  -2   8  12     2474.32     2719.72    412.70 o 
  -1   8  12     3559.97     3324.99    413.22 o 
   0   8  12      273.29      397.89    244.98 o 
   1   8  12     2613.41     3336.11    341.04 o 
   2   8  12       16.55     -155.90    212.36 o 
   3   8  12       75.16      329.06    212.90 o 
   4   8  12     1208.39     1336.68    293.02 o 
   5   8  12        0.11      252.49    274.14 o 
   6   8  12     5000.03     4095.03    471.89 o 
   7   8  12      386.27      447.56    286.46 o 
   8   8  12     1063.92     1043.04    303.35 o 
   9   8  12      452.34      556.46    283.89 o 
 -10   9  12      359.79      533.52    693.05 o 
  -9   9  12     1727.54     1518.30    433.54 o 
  -8   9  12       80.43      -78.03    328.17 o 
  -7   9  12      877.17      714.98    405.36 o 
  -6   9  12       26.41     -585.25    585.25 o 
  -5   9  12     1220.82     1799.32    378.40 o 
  -4   9  12     1993.00     2047.09    465.73 o 
  -3   9  12     1043.31     1024.75    329.19 o 
  -2   9  12     5375.28     4731.25    456.20 o 
  -1   9  12       23.63     -141.81    263.46 o 
   0   9  12     3182.08     2825.61    298.03 o 
   1   9  12      454.79       79.83    211.54 o 
   2   9  12     1381.60     1570.37    326.87 o 
   3   9  12     1252.91     1347.71    249.82 o 
   4   9  12      407.83       96.24    247.77 o 
   5   9  12     4666.59     4932.33    440.21 o 
   6   9  12      395.29      483.94    259.92 o 
   7   9  12     1920.28     1906.45    331.28 o 
   8   9  12      170.84      492.91    269.66 o 
  -9  10  12      141.01     -260.45    756.51 o 
  -8  10  12     1723.34     2106.83    419.72 o 
  -7  10  12       24.42      179.92    306.53 o 
  -6  10  12      632.95      716.77    337.75 o 
  -5  10  12      934.76      970.68    444.17 o 
  -4  10  12     1021.83      604.89    458.34 o 
  -3  10  12     2167.39     2006.29    551.36 o 
  -2  10  12      322.26     -256.77    256.77 o 
  -1  10  12     3419.45     3303.36    326.45 o 
   0  10  12       58.51       26.42    290.27 o 
   1  10  12      320.16      141.47    282.06 o 
   2  10  12     1486.82     1672.38    342.39 o 
   3  10  12        5.66      126.01    277.36 o 
   4  10  12     5201.82     5155.09    709.69 o 
   5  10  12        7.78      733.10    427.54 o 
   6  10  12     5046.34     6033.58    786.08 o 
   7  10  12      100.84      207.35    237.69 o 
   8  10  12     2073.08     2710.61    595.10 o 
  -8  11  12      281.71     -505.16    505.16 o 
  -7  11  12      640.90      719.66    441.71 o 
  -6  11  12       27.69      356.08    672.72 o 
  -5  11  12        5.96      288.35    280.92 o 
  -4  11  12     1973.55     1653.20    447.25 o 
  -3  11  12       97.78       25.87    481.75 o 
  -2  11  12     5748.18     5579.18    938.86 o 
  -1  11  12        2.62      -43.95    316.03 o 
   0  11  12     3868.11     3475.67    445.53 o 
   1  11  12      575.30      722.71    334.54 o 
   2  11  12        4.38      352.08    293.87 o 
   3  11  12     1358.50     1602.96    490.37 o 
   4  11  12      447.43      985.68    442.32 o 
   5  11  12     2437.13     2977.98    584.01 o 
   6  11  12      192.46     -129.37    391.81 o 
  -7  12  12       44.11      -41.89    501.46 o 
  -6  12  12      766.08      184.81    497.77 o 
  -5  12  12      878.12      253.81    502.70 o 
  -4  12  12      426.16      -18.09    341.36 o 
  -3  12  12     2701.56     3641.96   1060.22 o 
  -2  12  12      159.08     -197.69    304.47 o 
  -1  12  12     3194.59     3224.80    444.34 o 
   0  12  12      126.70     -173.73    299.29 o 
   1  12  12      153.66     -103.25    303.96 o 
   2  12  12      774.07      897.77    342.12 o 
   3  12  12       19.24      365.93    391.81 o 
   4  12  12     2122.16     1872.79    494.07 o 
   5  12  12      210.31      734.33    443.55 o 
  -5  13  12       67.47      990.61    593.87 o 
  -4  13  12     1203.34     1208.69    601.26 o 
  -3  13  12       95.59      554.44    532.27 o 
  -2  13  12     2707.78     2450.64    701.06 o 
  -1  13  12       29.11      758.97    538.43 o 
   0  13  12     1987.68     1991.50    405.64 o 
   1  13  12      250.94      371.96    324.30 o 
   2  13  12      406.31      466.96    328.32 o 
   3  13  12      662.36      317.88    400.43 o 
 -13   1  13        3.11     -274.23    307.22 o 
 -12   1  13      106.94      -48.10    310.68 o 
 -11   1  13      343.40      428.19    390.89 o 
 -10   1  13      164.69      457.15    369.01 o 
  -9   1  13      165.43      309.78    294.39 o 
  -8   1  13        3.32       15.32    244.02 o 
  -7   1  13       99.90      630.13    237.86 o 
  -6   1  13      485.59     -148.09    260.64 o 
  -5   1  13      924.20      890.31    198.16 o 
  -4   1  13      345.36      238.73    153.83 o 
  -3   1  13       94.73      181.45    130.80 o 
  -2   1  13     1007.90      819.64    143.98 o 
  -1   1  13     3699.06     3540.46    187.15 o 
   0   1  13      257.03      378.17    107.59 o 
   1   1  13     1288.43     1245.65    124.85 o 
   2   1  13      380.97      277.71    107.53 o 
   3   1  13        5.10     -109.25    109.25 o 
   4   1  13      284.70       40.55    126.98 o 
   5   1  13      941.99      928.39    189.50 o 
   6   1  13      570.14      313.32    267.70 o 
   7   1  13      274.25      366.79    287.10 o 
   8   1  13       17.98      -27.67    203.62 o 
   9   1  13      133.00      665.41    273.84 o 
  10   1  13      148.84      682.84    273.53 o 
  11   1  13      507.06     1118.30    307.41 o 
 -13   2  13      173.96      346.86    396.49 o 
 -12   2  13      257.70     -198.43    305.27 o 
 -11   2  13       47.12       81.84    301.57 o 
 -10   2  13      562.87      126.74    294.48 o 
  -9   2  13       12.61      499.40    286.88 o 
  -8   2  13      940.08     1237.73    328.98 o 
  -7   2  13        8.07      223.77    234.00 o 
  -6   2  13      164.35      113.93    209.35 o 
  -5   2  13       14.11      140.28    181.12 o 
  -4   2  13     1585.05     1495.65    168.62 o 
  -3   2  13     4565.40     4591.40    210.90 o 
  -2   2  13      514.52      484.95    112.61 o 
  -1   2  13       25.51       71.62     90.03 o 
   0   2  13     3260.79     3440.85    172.74 o 
   1   2  13     1204.87     1420.01    127.69 o 
   2   2  13     3022.06     2673.39    152.47 o 
   3   2  13      209.66       76.12    128.25 o 
   4   2  13      129.05      206.53    150.02 o 
   5   2  13     2198.84     2232.77    236.05 o 
   6   2  13      487.53      351.87    201.24 o 
   7   2  13      584.47      641.42    248.48 o 
   8   2  13      723.96     1247.98    307.80 o 
   9   2  13      520.73      827.37    272.00 o 
  10   2  13       34.09      461.67    270.36 o 
  11   2  13        0.60      437.12    333.45 o 
 -13   3  13        0.14     -251.59    432.21 o 
 -12   3  13       73.63      428.89    455.60 o 
 -11   3  13      176.80      -33.56    358.63 o 
 -10   3  13      232.51       11.11    290.81 o 
  -9   3  13       44.82     -267.75    267.75 o 
  -8   3  13      191.03      262.99    294.66 o 
  -7   3  13       38.79     -322.94    322.94 o 
  -6   3  13        7.49      497.46    281.79 o 
  -5   3  13      767.34      896.37    217.92 o 
  -4   3  13     1490.79     1664.85    203.01 o 
  -3   3  13        4.24       84.09    127.41 o 
  -2   3  13      621.15      749.86    111.86 o 
  -1   3  13      524.27      460.16    101.71 o 
   0   3  13      622.83      509.08    101.97 o 
   1   3  13     2744.03     2706.91    152.83 o 
   2   3  13      302.59      342.38    118.25 o 
   3   3  13       50.72      198.86    148.75 o 
   4   3  13      135.65       16.31    195.62 o 
   5   3  13      677.54      433.78    218.31 o 
   6   3  13      195.13      504.07    238.86 o 
   7   3  13        2.48     -202.10    202.10 o 
   8   3  13      262.98      226.45    336.06 o 
   9   3  13       44.36      -20.65    230.09 o 
  10   3  13        2.61      299.90    249.71 o 
  11   3  13      597.34      646.39    277.43 o 
 -12   4  13        8.78     -396.80    396.80 o 
 -11   4  13       58.82     -291.44    402.32 o 
 -10   4  13      633.89      819.65    453.22 o 
  -9   4  13      224.80      -85.27    368.33 o 
  -8   4  13        0.44     -373.86    373.86 o 
  -7   4  13        8.12     -283.22    320.43 o 
  -6   4  13      998.05     1304.22    368.30 o 
  -5   4  13     1152.55     1151.50    307.71 o 
  -4   4  13       32.46        5.72    222.93 o 
  -3   4  13      516.43      391.95    126.48 o 
  -2   4  13      133.35      -49.29    156.97 o 
  -1   4  13      708.70      915.71    117.82 o 
   0   4  13     1216.77     1124.56    114.25 o 
   1   4  13     1249.81     1135.81    134.11 o 
   2   4  13       44.59       68.59    163.10 o 
   3   4  13      808.85      840.43    146.29 o 
   4   4  13      920.43     1286.56    215.66 o 
   5   4  13     2036.62     1702.65    385.64 o 
   6   4  13      839.50      848.08    253.27 o 
   7   4  13       88.79      306.72    223.93 o 
   8   4  13      662.12      478.31    240.97 o 
   9   4  13        2.79      246.37    237.75 o 
  10   4  13      184.68      814.67    280.80 o 
  11   4  13      102.41      196.73    251.40 o 
 -12   5  13        0.17     -376.99    376.99 o 
 -11   5  13        0.82       70.46    413.23 o 
 -10   5  13       25.46     -208.58    518.10 o 
  -9   5  13     1005.20     1200.94    426.26 o 
  -8   5  13     1436.21     1512.67    444.87 o 
  -7   5  13     2074.74     2507.40    491.69 o 
  -6   5  13       45.56      153.80    394.32 o 
  -5   5  13       39.70      210.96    337.18 o 
  -4   5  13      686.28      492.43    160.56 o 
  -3   5  13     2672.76     2852.52    267.51 o 
  -2   5  13     1516.17     1312.31    300.40 o 
  -1   5  13      730.76      709.51    191.94 o 
   0   5  13     1078.93     1030.75    190.67 o 
   1   5  13        0.50     -100.62    319.55 o 
   2   5  13      136.49      301.89    189.58 o 
   3   5  13      299.90      136.00    222.32 o 
   4   5  13      748.84      584.55    246.33 o 
   5   5  13      273.38      279.54    228.73 o 
   6   5  13        0.03     -191.17    197.29 o 
   7   5  13      451.46      381.39    230.16 o 
   8   5  13        2.85      -10.85    221.63 o 
   9   5  13       21.11      324.64    296.94 o 
  10   5  13       38.72      198.90    300.42 o 
 -12   6  13      208.73      433.19    544.59 o 
 -11   6  13       64.56      426.18    409.13 o 
 -10   6  13     1321.51      362.17    423.22 o 
  -9   6  13      626.03      192.54    387.10 o 
  -8   6  13      301.70      494.16    385.33 o 
  -7   6  13      717.12     1388.92    428.66 o 
  -6   6  13     1513.36     1381.83    444.94 o 
  -5   6  13      630.77     1187.14    420.64 o 
  -4   6  13     1304.56     1438.14    298.31 o 
  -3   6  13      280.92      251.13    236.52 o 
  -2   6  13     1436.68     1562.78    269.71 o 
  -1   6  13       95.14     -299.21    304.68 o 
   0   6  13       16.06     -205.66    205.66 o 
   1   6  13        2.13     -264.33    264.33 o 
   2   6  13        3.83      296.88    220.81 o 
   3   6  13     1174.12      972.76    318.85 o 
   4   6  13     2010.69     2039.30    436.16 o 
   5   6  13        6.56       61.42    245.11 o 
   6   6  13        0.31     -224.53    424.46 o 
   7   6  13      476.70      466.24    277.06 o 
   8   6  13      305.84      448.99    290.36 o 
   9   6  13      198.71      245.74    284.80 o 
  10   6  13      139.72      604.83    306.81 o 
 -11   7  13       40.63     -200.03    456.49 o 
 -10   7  13      168.26     -125.05    744.19 o 
  -9   7  13      555.57      298.37    405.15 o 
  -8   7  13      328.05     1042.24    411.97 o 
  -7   7  13        7.76      315.31    365.76 o 
  -6   7  13      187.46      266.00    512.55 o 
  -5   7  13      966.73     1084.30    394.92 o 
  -4   7  13      188.96      100.78    371.23 o 
  -3   7  13      278.79      -75.28    342.17 o 
  -2   7  13     1323.85     1149.36    373.01 o 
  -1   7  13       33.77       56.04    320.29 o 
   0   7  13      398.57      379.13    321.45 o 
   1   7  13       76.89      503.37    244.54 o 
   2   7  13      439.41      600.42    245.93 o 
   3   7  13       40.46      277.65    301.86 o 
   4   7  13      149.22      268.48    260.63 o 
   5   7  13      183.91      543.09    267.35 o 
   6   7  13       98.88      132.86    254.27 o 
   7   7  13      324.59      756.58    296.15 o 
   8   7  13      351.72     1085.45    310.21 o 
   9   7  13      324.76      760.65    359.77 o 
 -11   8  13      208.91      141.44    394.39 o 
 -10   8  13        5.19      571.88    407.03 o 
  -9   8  13       17.09     -105.11    364.45 o 
  -8   8  13       10.52     -100.59    352.57 o 
  -7   8  13        1.05      380.52    356.26 o 
  -6   8  13      185.59       56.01    411.52 o 
  -5   8  13      273.64      695.64    679.50 o 
  -4   8  13      498.74      624.50    348.37 o 
  -3   8  13       13.00     -179.94    479.29 o 
  -2   8  13      382.61     -130.98    316.42 o 
  -1   8  13      155.02      260.51    366.55 o 
   0   8  13     1746.02     1838.55    559.37 o 
   1   8  13      728.34      532.17    243.69 o 
   2   8  13      514.20      692.24    239.15 o 
   3   8  13        0.35      103.46    259.41 o 
   4   8  13      165.86      173.73    252.07 o 
   5   8  13      157.04      535.33    264.97 o 
   6   8  13       92.45      203.23    346.22 o 
   7   8  13       39.99       30.27    281.53 o 
   8   8  13      232.09      234.85    385.03 o 
   9   8  13      124.05      372.11    274.17 o 
 -10   9  13        0.65      177.12    405.36 o 
  -9   9  13        2.70     -485.18    505.16 o 
  -8   9  13      350.53      538.09    431.85 o 
  -7   9  13        8.60       47.72    482.37 o 
  -6   9  13       94.17       -7.31    584.01 o 
  -5   9  13       35.68     -307.56    307.56 o 
  -4   9  13      429.81      641.60    332.18 o 
  -3   9  13       90.41     -361.00    361.00 o 
  -2   9  13      108.34      219.30    296.02 o 
  -1   9  13      544.70       25.82    287.64 o 
   0   9  13      374.07      628.85    283.91 o 
   1   9  13      268.49      226.25    215.32 o 
   2   9  13       20.70      259.01    216.50 o 
   3   9  13      457.23      435.39    276.97 o 
   4   9  13       42.76      814.98    289.22 o 
   5   9  13      686.41      945.62    295.19 o 
   6   9  13      196.93      589.57    276.82 o 
   7   9  13      156.63      227.09    258.70 o 
   8   9  13       27.40      786.44    283.26 o 
  -9  10  13      172.50      211.89    348.71 o 
  -8  10  13      109.55     -208.03    328.65 o 
  -7  10  13      601.67      325.47    339.34 o 
  -6  10  13       38.69       60.29    327.23 o 
  -5  10  13      193.74      -49.96    384.41 o 
  -4  10  13       42.60     -275.33    275.33 o 
  -3  10  13      299.29      141.99    619.13 o 
  -2  10  13       15.83      -27.77    272.43 o 
  -1  10  13     1012.09      856.91    254.93 o 
   0  10  13       10.23     -224.47    224.47 o 
   1  10  13      101.59      172.57    284.70 o 
   2  10  13      628.89      535.79    308.41 o 
   3  10  13     1116.44     1558.60    529.80 o 
   4  10  13       10.05     -157.71    388.11 o 
   5  10  13      231.59      552.24    275.87 o 
   6  10  13      390.36     1194.87    359.16 o 
   7  10  13       68.29      700.17    381.95 o 
  -8  11  13      266.39      381.26    323.76 o 
  -7  11  13        6.64      351.99    312.42 o 
  -6  11  13       94.24       89.64    508.24 o 
  -5  11  13        1.89     -435.61    439.86 o 
  -4  11  13      698.50      676.55    489.76 o 
  -3  11  13      225.83      384.41    505.16 o 
  -2  11  13      164.94      938.72    518.10 o 
  -1  11  13        5.57      156.86    325.78 o 
   0  11  13       19.57     -246.32    292.95 o 
   1  11  13        4.70       57.65    302.22 o 
   2  11  13       43.43      116.96    298.11 o 
   3  11  13      162.29      582.78    412.75 o 
   4  11  13      285.39      691.21    444.79 o 
   5  11  13       62.83      -71.46    400.43 o 
   6  11  13      123.35      163.87    423.84 o 
  -6  12  13      149.70       55.44    527.34 o 
  -5  12  13      204.73       96.10    521.18 o 
  -4  12  13      200.95      403.87    374.60 o 
  -3  12  13      286.81      464.50    356.67 o 
  -2  12  13        7.74     -246.80    325.40 o 
  -1  12  13      172.80       14.82    315.09 o 
   0  12  13       25.16      124.52    320.13 o 
   1  12  13        0.73     -283.71    550.13 o 
   2  12  13      684.78      445.99    316.81 o 
   3  12  13        8.35      346.22    401.66 o 
   4  12  13      188.33      -76.39    388.11 o 
  -4  13  13       12.21     -134.30    480.52 o 
  -3  13  13       10.78       76.39    516.25 o 
  -2  13  13       77.87      916.68    560.60 o 
  -1  13  13       54.00      176.51    334.38 o 
   0  13  13      173.58      157.07    334.01 o 
   1  13  13      821.13      932.63    360.32 o 
   2  13  13       14.11      127.42    321.67 o 
 -13   0  14        2.62     -278.54    758.97 o 
 -12   0  14      963.53      173.54    456.88 o 
 -11   0  14      100.75     -268.31    416.41 o 
 -10   0  14     4556.84     3836.65    606.58 o 
  -9   0  14     3132.91     2800.82    560.10 o 
  -8   0  14    11399.11    13594.39    951.30 o 
  -7   0  14     2031.48     1918.10    688.74 o 
  -6   0  14     3366.52     3174.35    635.88 o 
  -5   0  14     2782.76     2828.37    320.36 o 
  -4   0  14      256.54      285.90    238.79 o 
  -3   0  14      443.22      318.61    235.88 o 
  -2   0  14     1988.77     2169.55    246.53 o 
  -1   0  14     4774.14     4968.85    397.82 o 
   0   0  14    13962.73    14983.96    506.42 o 
   1   0  14      658.50      756.22    234.75 o 
   2   0  14     6194.62     6482.51    399.70 o 
   3   0  14     2376.19     2582.24    288.75 o 
   4   0  14      426.04      143.21    209.30 o 
   5   0  14     1075.86      961.43    246.40 o 
   6   0  14     3443.65     3257.16    568.00 o 
   7   0  14     2026.88     2077.32    537.19 o 
   8   0  14      398.86      456.31    304.79 o 
   9   0  14     4691.01     4460.76    526.98 o 
  10   0  14      502.52      367.16    427.54 o 
  11   0  14      124.19      194.67    438.63 o 
 -13   1  14      607.31      566.87    348.32 o 
 -12   1  14        3.59       -5.01    317.76 o 
 -11   1  14     1830.67     2308.58    447.33 o 
 -10   1  14     1950.63     2991.14    606.46 o 
  -9   1  14     5036.89     4376.63    656.75 o 
  -8   1  14     2495.82     2671.10    377.91 o 
  -7   1  14     3131.73     3371.57    323.73 o 
  -6   1  14     1662.26     1908.36    422.62 o 
  -5   1  14      309.45       69.90    199.01 o 
  -4   1  14     2028.77     2106.04    200.55 o 
  -3   1  14     4869.74     4817.98    234.29 o 
  -2   1  14     6826.15     6744.76    354.04 o 
  -1   1  14    13248.15    13325.66    342.95 o 
   0   1  14     2558.16     2495.66    161.68 o 
   1   1  14     2471.45     2341.90    160.72 o 
   2   1  14      417.76      482.42    152.28 o 
   3   1  14       65.91      200.08    132.66 o 
   4   1  14       57.34      -52.97    160.57 o 
   5   1  14      292.44      324.42    175.67 o 
   6   1  14     5538.64     5414.95    370.05 o 
   7   1  14       86.98       30.63    195.22 o 
   8   1  14    11089.95    11436.84    643.04 o 
   9   1  14      184.88       52.07    240.03 o 
  10   1  14     1545.41     1247.00    412.06 o 
  11   1  14      176.90      378.32    266.20 o 
 -13   2  14      242.86     -376.95    376.95 o 
 -12   2  14      524.60      125.87    606.04 o 
 -11   2  14        8.66     -186.07    311.22 o 
 -10   2  14     2070.68     1878.72    369.71 o 
  -9   2  14     3906.27     4425.46    775.55 o 
  -8   2  14     3482.85     2960.55    500.56 o 
  -7   2  14      712.96      925.90    258.01 o 
  -6   2  14     2957.79     2964.52    336.74 o 
  -5   2  14     1832.37     2237.82    246.65 o 
  -4   2  14      436.12      388.52    233.08 o 
  -3   2  14     1114.73     1280.48    170.33 o 
  -2   2  14     7802.02     8283.42    269.15 o 
  -1   2  14     5200.00     5150.44    219.51 o 
   0   2  14    12898.89    13481.87    322.71 o 
   1   2  14       12.20      106.64    139.54 o 
   2   2  14     7447.47     7012.16    302.24 o 
   3   2  14      351.50      492.91    161.71 o 
   4   2  14      516.83      476.63    328.74 o 
   5   2  14     2102.53     2341.04    273.80 o 
   6   2  14     3233.05     3432.80    437.11 o 
   7   2  14     5116.92     5573.84    432.69 o 
   8   2  14       70.68      134.62    292.23 o 
   9   2  14     2968.17     2974.66    379.08 o 
  10   2  14       74.38      472.48    262.97 o 
  11   2  14       59.03      284.13    267.51 o 
 -12   3  14       67.29      -73.55    443.72 o 
 -11   3  14      381.87      110.67    437.37 o 
 -10   3  14      599.71      363.36    363.90 o 
  -9   3  14     2575.32     3289.36    393.30 o 
  -8   3  14     2033.12     2229.02    357.44 o 
  -7   3  14     1906.98     1978.27    354.61 o 
  -6   3  14     3475.79     4279.85    423.25 o 
  -5   3  14      112.13      -45.83    209.65 o 
  -4   3  14      602.59      806.13    217.33 o 
  -3   3  14     2494.88     2573.62    236.54 o 
  -2   3  14     6524.67     6814.52    444.45 o 
  -1   3  14     6658.60     6191.09    321.69 o 
   0   3  14     2900.84     3071.90    210.86 o 
   1   3  14    10042.54     9038.71    308.55 o 
   2   3  14       60.88       -8.26    150.63 o 
   3   3  14     2419.89     2265.14    231.49 o 
   4   3  14      928.38      695.13    230.79 o 
   5   3  14      647.66      603.63    375.77 o 
   6   3  14     3185.70     3364.64    357.42 o 
   7   3  14     1133.78     1062.42    261.48 o 
   8   3  14     4403.82     4795.62    424.38 o 
   9   3  14      201.52      231.01    248.87 o 
  10   3  14     1872.67     1663.70    328.48 o 
 -12   4  14      327.16      941.50    558.14 o 
 -11   4  14       99.49     -578.96   1040.51 o 
 -10   4  14     1808.37     1714.24    504.41 o 
  -9   4  14     2943.14     3006.32    812.57 o 
  -8   4  14      827.33      832.08    429.14 o 
  -7   4  14      102.33      176.43    349.88 o 
  -6   4  14     2546.99     2982.64    503.22 o 
  -5   4  14      759.14     1196.34    344.15 o 
  -4   4  14      157.22      -35.10    270.07 o 
  -3   4  14     6784.19     6952.11    482.47 o 
  -2   4  14     5391.17     5237.33    451.05 o 
  -1   4  14     2299.16     2309.72    210.79 o 
   0   4  14    10365.28     9874.93    334.76 o 
   1   4  14       16.17      -46.52    133.25 o 
   2   4  14     5013.66     4517.12    354.87 o 
   3   4  14      315.39      195.69    255.13 o 
   4   4  14     4047.27     3978.26    452.79 o 
   5   4  14     2690.57     2751.22    331.94 o 
   6   4  14     2932.08     3125.68    342.34 o 
   7   4  14     5145.50     4921.09    413.07 o 
   8   4  14       66.88       75.50    228.66 o 
   9   4  14     1088.98     1859.93    339.32 o 
  10   4  14      191.20      598.72    269.89 o 
 -12   5  14      208.99      778.24    467.65 o 
 -11   5  14      429.24     -393.83    393.83 o 
 -10   5  14      862.71      885.46    696.75 o 
  -9   5  14     2382.00     2610.28    525.88 o 
  -8   5  14     3261.54     4129.45    576.66 o 
  -7   5  14     1710.92     1106.45    434.67 o 
  -6   5  14     3115.52     4452.00    580.26 o 
  -5   5  14      864.57     1726.52    636.99 o 
  -4   5  14     1003.81     1337.64    339.46 o 
  -3   5  14     1159.20     1239.49    325.07 o 
  -2   5  14     2243.53     2306.48    346.15 o 
  -1   5  14     7532.38     6761.24    731.42 o 
   0   5  14     2736.42     1953.30    454.01 o 
   1   5  14     4119.08     4098.56    366.78 o 
   2   5  14       64.76      -15.34    323.09 o 
   3   5  14     1657.90     1231.02    452.49 o 
   4   5  14      774.77      393.02    245.07 o 
   5   5  14     1242.28     1248.05    260.15 o 
   6   5  14     4022.50     3846.24    371.28 o 
   7   5  14     1182.18      809.47    488.47 o 
   8   5  14     1958.40     1808.94    319.98 o 
   9   5  14        0.33      162.95    283.01 o 
  10   5  14      523.00      416.44    322.95 o 
 -11   6  14       99.78       79.95    409.35 o 
 -10   6  14     1847.20     1683.39    498.71 o 
  -9   6  14     1749.54     1563.06    610.50 o 
  -8   6  14     2865.45     3820.47    601.26 o 
  -7   6  14     3106.70     3530.88    584.01 o 
  -6   6  14     2075.68     1664.33    438.95 o 
  -5   6  14     3145.46     3086.69    506.78 o 
  -4   6  14       15.45      161.65    431.23 o 
  -3   6  14      840.78     1209.58    393.89 o 
  -2   6  14     2597.45     2361.89    867.40 o 
  -1   6  14      529.66      -47.66    392.42 o 
   0   6  14     8273.76     8728.57    622.83 o 
   1   6  14     2075.56     1848.84    367.68 o 
   2   6  14     2286.97     1639.71    368.20 o 
   3   6  14        8.83      264.01    297.09 o 
   4   6  14      558.82      550.41    293.42 o 
   5   6  14      845.04     1232.17    314.94 o 
   6   6  14      747.71      541.42    285.66 o 
   7   6  14     3714.34     3671.95    458.66 o 
   8   6  14        6.24       50.39    362.85 o 
   9   6  14     1404.58     1150.19    345.22 o 
 -11   7  14     1816.19     1192.76    475.66 o 
 -10   7  14     1613.98     2368.07    524.87 o 
  -9   7  14     1924.27     1725.38    491.53 o 
  -8   7  14     4283.84     3915.27    561.11 o 
  -7   7  14     1837.58     1973.12    459.65 o 
  -6   7  14     3468.33     3696.12    511.84 o 
  -5   7  14     3647.32     3325.21    532.88 o 
  -4   7  14     2776.48     2344.91    792.24 o 
  -3   7  14      367.23      112.18    401.66 o 
  -2   7  14      756.18      931.51    379.96 o 
  -1   7  14     4321.52     3699.40    835.98 o 
   0   7  14        0.70      397.40    551.98 o 
   1   7  14     2515.94     2644.98    314.57 o 
   2   7  14       50.52      275.82    296.35 o 
   3   7  14      379.16      578.50    301.86 o 
   4   7  14      507.86      221.81    263.09 o 
   5   7  14     3331.86     3559.58   1140.92 o 
   6   7  14     3183.58     2832.67    394.57 o 
   7   7  14      126.77      309.41    281.07 o 
   8   7  14     1960.50     1883.30    371.97 o 
   9   7  14      156.23      123.25    280.19 o 
 -10   8  14     1065.29      898.31    426.20 o 
  -9   8  14      659.90      653.18    432.03 o 
  -8   8  14     1480.34     1834.34    470.74 o 
  -7   8  14     2637.42     2714.15    745.42 o 
  -6   8  14      499.13      746.93    379.78 o 
  -5   8  14     2045.23     2083.00    427.39 o 
  -4   8  14      456.03      727.04    466.96 o 
  -3   8  14     2783.99     2753.22    440.53 o 
  -2   8  14      833.06     1369.72    375.41 o 
  -1   8  14     2039.43     1777.48    373.53 o 
   0   8  14     2738.63     3279.35    582.17 o 
   1   8  14      816.76     1004.43    260.23 o 
   2   8  14     2330.81     2948.68    387.63 o 
   3   8  14      770.68      395.16    280.64 o 
   4   8  14      618.16     1040.44    309.78 o 
   5   8  14     1676.62     1429.20    333.83 o 
   6   8  14      207.37      475.29    280.50 o 
   7   8  14     3447.61     2721.93    392.54 o 
   8   8  14        1.69      377.55    277.78 o 
  -9   9  14     1414.78      809.54   1240.10 o 
  -8   9  14      532.52      250.54    622.82 o 
  -7   9  14      617.49      832.46    391.66 o 
  -6   9  14      767.00     -145.45    341.05 o 
  -5   9  14      177.45      309.76    348.33 o 
  -4   9  14     1474.88     1530.95    384.38 o 
  -3   9  14     1182.42     1188.53    365.13 o 
  -2   9  14      955.41      894.76    434.93 o 
  -1   9  14     4070.21     4046.71   1134.14 o 
   0   9  14      953.08     1286.88    274.81 o 
   1   9  14     3589.87     3896.99    524.74 o 
   2   9  14      133.32      240.46    281.82 o 
   3   9  14     2354.15     2832.97    389.19 o 
   4   9  14      556.16      843.37    310.39 o 
   5   9  14     1858.41     1371.65    386.26 o 
   6   9  14     2946.82     3490.53    669.03 o 
   7   9  14      404.62      528.32    279.92 o 
  -8  10  14      588.38      335.45    369.40 o 
  -7  10  14      989.89     1216.26    410.88 o 
  -6  10  14      372.32     -292.85    328.76 o 
  -5  10  14      426.25     -199.10    555.06 o 
  -4  10  14        3.83     -284.10    284.10 o 
  -3  10  14     1691.01     1653.20    370.63 o 
  -2  10  14     2664.90     2747.43    405.84 o 
  -1  10  14      879.67      898.50    271.35 o 
   0  10  14     5005.36     5179.71    395.45 o 
   1  10  14      960.61      993.91    264.93 o 
   2  10  14     1163.32     1041.68    313.78 o 
   3  10  14        3.82      -44.58    269.76 o 
   4  10  14     1249.14     1145.66    316.97 o 
   5  10  14     1174.13     1212.43    317.12 o 
   6  10  14      589.76     1097.55    304.07 o 
  -7  11  14     1312.84     1384.39   1093.49 o 
  -6  11  14      902.91      729.78    373.33 o 
  -5  11  14       31.11     -288.30    288.30 o 
  -4  11  14      823.62       73.50    306.87 o 
  -3  11  14      370.13     -210.69    515.02 o 
  -2  11  14      497.14      587.81    532.88 o 
  -1  11  14     1699.62     1900.64    414.31 o 
   0  11  14     1095.64      858.60    492.84 o 
   1  11  14     3345.94     3512.53    461.75 o 
   2  11  14       97.44     -118.28    393.04 o 
   3  11  14     1291.09     1213.61    489.14 o 
   4  11  14      330.67      882.18    486.68 o 
   5  11  14      190.15      444.79    450.95 o 
  -5  12  14      391.41     -503.93    503.93 o 
  -4  12  14       41.78       34.50    531.03 o 
  -3  12  14      666.61     1034.77    428.77 o 
  -2  12  14     1651.95     1670.23    972.12 o 
  -1  12  14     1384.65     1402.18    406.81 o 
   0  12  14     1556.67     1649.80    404.98 o 
   1  12  14      727.13      887.54    356.44 o 
   2  12  14      343.47      677.65    443.55 o 
   3  12  14        2.52      645.62    465.73 o 
  -2  13  14      323.32      142.20    357.22 o 
  -1  13  14     1656.06     1753.48   1124.90 o 
   0  13  14      894.98      438.91    354.83 o 
 -12   1  15      120.96     -337.38    384.78 o 
 -11   1  15      169.43     -240.79    311.44 o 
 -10   1  15       39.80     -339.49    339.49 o 
  -9   1  15       22.82       17.89    286.83 o 
  -8   1  15        1.56       20.30    290.41 o 
  -7   1  15      162.12     -206.34    395.56 o 
  -6   1  15       22.22     -124.89    223.40 o 
  -5   1  15     2392.65     2443.82    266.74 o 
  -4   1  15      165.52      331.15    192.67 o 
  -3   1  15       28.46       47.44    164.93 o 
  -2   1  15      501.15      427.22    168.41 o 
  -1   1  15       65.67       79.35    145.93 o 
   0   1  15      111.93       21.08    167.99 o 
   1   1  15      389.47      391.08    145.40 o 
   2   1  15      117.17      144.91    137.88 o 
   3   1  15      204.51      136.40    171.84 o 
   4   1  15      726.51      689.62    231.42 o 
   5   1  15      460.28      249.26    219.10 o 
   6   1  15      522.74      733.33    217.50 o 
   7   1  15       30.09      421.62    213.81 o 
   8   1  15      109.30      371.97    245.35 o 
   9   1  15       12.60      381.08    258.78 o 
  10   1  15       58.92      561.37    270.55 o 
 -12   2  15        2.25     -138.15    398.77 o 
 -11   2  15       68.60     -238.41    303.90 o 
 -10   2  15       29.97      282.21    311.14 o 
  -9   2  15      141.30      238.89    300.50 o 
  -8   2  15       24.94     -137.26    358.34 o 
  -7   2  15      100.08      -69.10    295.71 o 
  -6   2  15       45.04       28.47    227.38 o 
  -5   2  15        3.60     -128.29    215.81 o 
  -4   2  15      939.06     1049.45    236.87 o 
  -3   2  15      110.37      102.50    166.84 o 
  -2   2  15     1203.03     1341.32    181.67 o 
  -1   2  15      782.21      747.97    157.87 o 
   0   2  15        0.67     -104.28    155.47 o 
   1   2  15      184.32      352.18    164.72 o 
   2   2  15       14.08       37.65    155.81 o 
   3   2  15       14.98      175.61    185.83 o 
   4   2  15     5549.33     5664.39    372.92 o 
   5   2  15      233.06      196.37    280.35 o 
   6   2  15      336.14      530.01    242.99 o 
   7   2  15      253.32      -24.28    230.96 o 
   8   2  15        8.19      493.10    417.38 o 
   9   2  15       32.05     -150.79    232.27 o 
  10   2  15      214.21      683.72    284.80 o 
 -12   3  15       21.18      202.56    474.81 o 
 -11   3  15      145.51      451.06    464.80 o 
 -10   3  15        0.99     -169.01    414.32 o 
  -9   3  15       63.82     -279.74    279.74 o 
  -8   3  15       91.51      291.61    293.51 o 
  -7   3  15        1.03     -276.65    276.65 o 
  -6   3  15      171.01      230.58    293.32 o 
  -5   3  15      559.41      554.26    289.87 o 
  -4   3  15      806.71      642.33    221.18 o 
  -3   3  15       49.19     -194.43    194.43 o 
  -2   3  15       18.44      -66.67    183.16 o 
  -1   3  15      404.10      308.08    263.12 o 
   0   3  15      256.09      292.37    182.29 o 
   1   3  15        3.24      -23.51    211.13 o 
   2   3  15       32.99      -36.62    209.22 o 
   3   3  15       66.93      125.65    212.05 o 
   4   3  15      334.36      169.00    233.86 o 
   5   3  15      138.90      384.82    239.29 o 
   6   3  15       32.27      251.95    226.46 o 
   7   3  15        0.30      152.66    224.84 o 
   8   3  15      335.01      688.94    264.39 o 
   9   3  15        4.72      529.60    344.47 o 
  10   3  15      185.44      487.35    261.60 o 
 -12   4  15        8.44      751.05    495.42 o 
 -11   4  15      236.86     -385.22    419.40 o 
 -10   4  15      413.40      681.86    454.63 o 
  -9   4  15       56.61     -165.33    578.47 o 
  -8   4  15       40.32     -232.24    523.02 o 
  -7   4  15       41.40      103.68    314.09 o 
  -6   4  15      213.41       89.64    327.14 o 
  -5   4  15        2.24      -76.13    323.59 o 
  -4   4  15      842.14      569.24    412.38 o 
  -3   4  15       56.97     -243.93    280.41 o 
  -2   4  15      106.58     -329.14    329.14 o 
  -1   4  15       79.64     -203.59    244.80 o 
   0   4  15        8.53     -159.22    159.22 o 
   1   4  15        5.97     -117.93    161.90 o 
   2   4  15        0.84      337.59    407.78 o 
   3   4  15       15.19     -233.23    233.23 o 
   4   4  15      354.13      464.71    248.61 o 
   5   4  15      131.52      -64.29    212.51 o 
   6   4  15     1211.08     1279.14    278.12 o 
   7   4  15      550.92      659.08    263.91 o 
   8   4  15        0.60      180.86    240.21 o 
   9   4  15        0.07      622.17    266.64 o 
  10   4  15       20.07      445.82    262.28 o 
 -12   5  15      119.47     -447.25    740.49 o 
 -11   5  15      116.48     -174.24    430.32 o 
 -10   5  15        0.27     -177.17    408.60 o 
  -9   5  15        7.10     -384.78    384.78 o 
  -8   5  15      257.52     -374.88    374.88 o 
  -7   5  15       83.03      -12.64    366.19 o 
  -6   5  15      137.26      -27.76    380.85 o 
  -5   5  15        5.05     -363.12    363.12 o 
  -4   5  15      216.96      194.59    385.45 o 
  -3   5  15      305.92     -103.87    294.35 o 
  -2   5  15       22.97      -89.41    303.31 o 
  -1   5  15        6.67      240.04    279.55 o 
   0   5  15       80.10      -72.90    263.41 o 
   1   5  15       39.62     -237.82    237.82 o 
   2   5  15      794.17      934.70    288.98 o 
   3   5  15        1.21       31.10    242.58 o 
   4   5  15      147.47      354.94    232.82 o 
   5   5  15      700.43      359.27    233.47 o 
   6   5  15      402.53      691.37    250.59 o 
   7   5  15     1114.14     1690.70    312.68 o 
   8   5  15       16.53      449.18    356.69 o 
   9   5  15        0.03      337.33    474.97 o 
 -11   6  15       37.52     -151.88    415.83 o 
 -10   6  15      230.18       79.29    411.41 o 
  -9   6  15      200.81      263.62    411.71 o 
  -8   6  15      138.06      552.05    415.67 o 
  -7   6  15      122.90      492.94    399.23 o 
  -6   6  15      180.24       13.84    377.58 o 
  -5   6  15      116.27       77.63    368.28 o 
  -4   6  15      144.44      146.53    379.25 o 
  -3   6  15      774.53      722.02    382.11 o 
  -2   6  15      776.99     1043.87    424.46 o 
  -1   6  15      183.37      123.88    343.14 o 
   0   6  15     1132.84     1123.93    376.65 o 
   1   6  15       14.31     -256.78    305.90 o 
   2   6  15      512.83      210.18    306.99 o 
   3   6  15      704.85      865.95    329.69 o 
   4   6  15      207.91      308.39    278.69 o 
   5   6  15       13.05      548.73    567.38 o 
   6   6  15      342.26      900.81    320.61 o 
   7   6  15      287.61      330.97    295.62 o 
   8   6  15       70.49      237.64    340.67 o 
   9   6  15       18.65      840.64    884.03 o 
 -10   7  15      152.72      205.02    763.90 o 
  -9   7  15        3.39      188.99    416.27 o 
  -8   7  15      324.94      162.48    384.04 o 
  -7   7  15        2.87     -455.88    455.88 o 
  -6   7  15        7.25      -95.70    368.27 o 
  -5   7  15      491.12      264.29    351.65 o 
  -4   7  15      257.05      -23.23    343.98 o 
  -3   7  15      124.48      479.11    803.33 o 
  -2   7  15       55.59      -82.92    318.17 o 
  -1   7  15      463.81      226.22    345.71 o 
   0   7  15      126.25        3.32    309.72 o 
   1   7  15       49.03      479.12    249.50 o 
   2   7  15     1091.29      877.70    372.09 o 
   3   7  15       85.82      295.51    284.32 o 
   4   7  15       47.48       23.19    275.29 o 
   5   7  15        0.86      160.56    275.10 o 
   6   7  15      247.48      911.65    311.60 o 
   7   7  15      377.29      733.21    317.09 o 
   8   7  15      206.87      262.29    283.75 o 
 -10   8  15       45.50     -151.90    564.92 o 
  -9   8  15      375.62       34.94    411.11 o 
  -8   8  15       27.69     -148.62    376.22 o 
  -7   8  15      860.88      801.03    450.33 o 
  -6   8  15       86.36       80.45    368.42 o 
  -5   8  15       15.62     -324.11    324.11 o 
  -4   8  15      551.02      -32.81    337.48 o 
  -3   8  15      154.69     -491.28    637.61 o 
  -2   8  15      540.67      669.49    334.93 o 
  -1   8  15       24.64     -222.56    293.42 o 
   0   8  15      712.52      927.38    335.69 o 
   1   8  15       11.21      231.52    262.50 o 
   2   8  15      422.13      368.55    286.24 o 
   3   8  15       13.73       40.25    578.47 o 
   4   8  15      654.72      960.75    321.49 o 
   5   8  15      120.97      414.56    280.94 o 
   6   8  15       77.72      247.60    544.59 o 
   7   8  15        5.39      366.05    460.19 o 
   8   8  15        8.99      637.12    302.72 o 
  -9   9  15      215.98     -151.02    380.07 o 
  -8   9  15      466.30      816.21    405.94 o 
  -7   9  15       53.18     -261.10    362.84 o 
  -6   9  15      278.56      102.39    659.17 o 
  -5   9  15      785.81     1415.85    413.46 o 
  -4   9  15        0.14      112.78    333.51 o 
  -3   9  15        4.23      492.61   1126.14 o 
  -2   9  15      371.90      169.45    316.34 o 
  -1   9  15     1053.56     1212.73    628.99 o 
   0   9  15      180.45      404.20    252.51 o 
   1   9  15      404.70      307.52    249.57 o 
   2   9  15        2.38      199.31    283.61 o 
   3   9  15      630.36      571.63    313.64 o 
   4   9  15        0.46      -25.09    276.90 o 
   5   9  15       36.79     -119.54    261.67 o 
   6   9  15       17.29      625.36    293.96 o 
   7   9  15        0.35       73.30    263.02 o 
  -8  10  15      186.09      279.35    879.72 o 
  -7  10  15      259.15      464.03    393.03 o 
  -6  10  15       54.55     -150.03    628.99 o 
  -5  10  15      142.89      333.18    342.94 o 
  -4  10  15       29.05     -227.53    323.27 o 
  -3  10  15        4.54      468.71    405.36 o 
  -2  10  15      461.21      317.49    393.65 o 
  -1  10  15        6.61      184.57    254.21 o 
   0  10  15      391.03      198.43    249.23 o 
   1  10  15        1.69      -73.52    405.50 o 
   2  10  15      355.09       83.89    291.07 o 
   3  10  15       15.96      556.97    356.08 o 
   4  10  15      432.41      468.61    303.71 o 
   5  10  15      134.99      609.65    301.12 o 
   6  10  15        1.97      470.99    288.37 o 
  -6  11  15      165.83       17.04    335.94 o 
  -5  11  15       12.86     -367.78    367.78 o 
  -4  11  15       24.03     -290.60    290.60 o 
  -3  11  15       95.10     -496.53    496.53 o 
  -2  11  15       72.68       30.07    574.16 o 
  -1  11  15      211.41      304.23    330.06 o 
   0  11  15      105.35      -23.81    313.20 o 
   1  11  15      165.44     1017.71    523.64 o 
   2  11  15        3.77     -400.43    400.43 o 
   3  11  15        2.03      356.08    447.25 o 
   4  11  15       42.40      643.15    454.64 o 
  -4  12  15        6.68     -508.86    508.86 o 
  -3  12  15        5.88     -265.77    721.39 o 
  -2  12  15       72.58     -316.20    316.20 o 
  -1  12  15       37.60      106.57    337.87 o 
   0  12  15      306.73      132.76    339.66 o 
   1  12  15       26.38       60.37    453.41 o 
   2  12  15      164.62      535.96    475.59 o 
 -12   0  16     1391.49     1331.90    536.66 o 
 -11   0  16      725.92      407.41    488.21 o 
 -10   0  16      430.71      397.13    454.87 o 
  -9   0  16    11772.62    14248.46   3833.67 o 
  -8   0  16      593.12      290.68    428.35 o 
  -7   0  16     1783.34     1720.68    490.02 o 
  -6   0  16      462.62      509.39    574.77 o 
  -5   0  16     6281.64     6070.17    718.09 o 
  -4   0  16      300.38      216.93    322.82 o 
  -3   0  16     1046.37     1150.79    358.94 o 
  -2   0  16     8411.68     8628.29    607.81 o 
  -1   0  16     1818.11     1757.48    295.15 o 
   0   0  16     3953.66     3606.85    426.15 o 
   1   0  16     4033.76     4013.43    357.78 o 
   2   0  16     1829.48     2001.20    292.30 o 
   3   0  16        3.90     -120.42    209.37 o 
   4   0  16      781.72      852.01    339.77 o 
   5   0  16     2453.81     3070.25    878.48 o 
   6   0  16       10.00      165.95    281.11 o 
   7   0  16     3907.67     3737.20    480.45 o 
   8   0  16     5178.88     4285.59    532.63 o 
   9   0  16      855.97      687.51    469.43 o 
  10   0  16      270.66      906.82    506.39 o 
 -12   1  16      291.07      -75.87    327.01 o 
 -11   1  16      865.86      717.44    533.69 o 
 -10   1  16      613.31      516.06    438.42 o 
  -9   1  16      769.22      846.75    332.55 o 
  -8   1  16     7363.94     8862.66   1167.38 o 
  -7   1  16      510.47      522.22    302.53 o 
  -6   1  16     1307.48     2239.25    420.94 o 
  -5   1  16     1611.80     1964.11    308.88 o 
  -4   1  16      498.28      484.55    209.84 o 
  -3   1  16     1850.41     2146.71    220.99 o 
  -2   1  16      289.85      440.42    170.73 o 
  -1   1  16    10329.56    10735.53    375.08 o 
   0   1  16        4.67      139.66    169.18 o 
   1   1  16    10851.37    10306.83    368.27 o 
   2   1  16     1239.52     1408.58    220.53 o 
   3   1  16     1251.34     1365.53    224.00 o 
   4   1  16        5.74      -58.78    207.88 o 
   5   1  16     1804.63     1922.00    366.88 o 
   6   1  16      876.35      927.26    232.66 o 
   7   1  16     1051.43     1258.74    297.27 o 
   8   1  16     5030.35     5534.59    475.69 o 
   9   1  16     2897.56     3005.24    383.15 o 
  10   1  16     1271.06     1784.55    345.60 o 
 -12   2  16      538.71      146.42    453.66 o 
 -11   2  16      699.69      976.90    386.80 o 
 -10   2  16      266.79       85.30    314.92 o 
  -9   2  16     5601.10     5181.09    468.05 o 
  -8   2  16      114.87     -163.44    288.66 o 
  -7   2  16     4047.22     4114.47    535.29 o 
  -6   2  16      456.10      918.28    316.74 o 
  -5   2  16     4691.89     4613.32    350.00 o 
  -4   2  16      292.22      480.59    226.15 o 
  -3   2  16        0.88      172.37    240.39 o 
  -2   2  16     5669.15     5241.90    526.04 o 
  -1   2  16      417.35      383.01    202.72 o 
   0   2  16     9131.10     8511.20    386.61 o 
   1   2  16     4442.46     4708.69    302.52 o 
   2   2  16     2988.09     2803.75    562.89 o 
   3   2  16     2166.40     1967.89    281.87 o 
   4   2  16       71.61      320.55    217.40 o 
   5   2  16      605.32     1226.96    297.72 o 
   6   2  16       98.53       81.08    231.98 o 
   7   2  16     2998.77     2853.69    447.71 o 
   8   2  16     1852.86     2078.19    337.55 o 
   9   2  16     1935.69     2203.09    521.60 o 
  10   2  16     1265.14     1553.14    329.27 o 
 -12   3  16      250.72      412.84    472.00 o 
 -11   3  16      726.95     1708.04    532.04 o 
 -10   3  16     2441.69     1953.44    546.66 o 
  -9   3  16       37.13     -126.19    343.45 o 
  -8   3  16     3067.23     3542.41    403.29 o 
  -7   3  16      549.31      609.54    297.10 o 
  -6   3  16      680.74      898.37    307.92 o 
  -5   3  16       74.73      597.89    297.00 o 
  -4   3  16     1379.65     1101.76    299.57 o 
  -3   3  16     6785.34     7077.15    451.44 o 
  -2   3  16        9.59     -170.48    198.47 o 
  -1   3  16    17207.72    17669.60    555.33 o 
   0   3  16     6147.78     6510.13    346.68 o 
   1   3  16     5875.31     5427.24    363.62 o 
   2   3  16      325.06      -51.69    217.57 o 
   3   3  16     2091.78     2242.59    289.99 o 
   4   3  16       87.14     -235.02    235.02 o 
   5   3  16      421.54      398.96    240.85 o 
   6   3  16     5125.06     4366.22    410.21 o 
   7   3  16      842.08      875.84    278.79 o 
   8   3  16     1948.92     2132.29    460.99 o 
   9   3  16     2349.26     2314.77    356.32 o 
 -11   4  16      225.90       17.42    448.84 o 
 -10   4  16       29.55      638.20    450.59 o 
  -9   4  16     2074.62     1149.23    503.31 o 
  -8   4  16       34.69     -131.26    450.95 o 
  -7   4  16     5437.18     6329.97    665.63 o 
  -6   4  16     2282.99     2156.77    428.20 o 
  -5   4  16     2261.87     1962.40    495.22 o 
  -4   4  16     1237.24      925.47    348.38 o 
  -3   4  16      239.87      391.29    365.21 o 
  -2   4  16     2011.86     2318.25    363.79 o 
  -1   4  16      269.26      599.03    308.96 o 
   0   4  16    16733.82    17192.87    738.94 o 
   1   4  16     2902.42     3165.54    622.12 o 
   2   4  16     7140.99     6073.97    757.16 o 
   3   4  16     3081.47     3986.46    389.83 o 
   4   4  16     1327.16     1205.21    278.61 o 
   5   4  16      649.80      749.83    253.96 o 
   6   4  16      584.83      888.06    266.98 o 
   7   4  16     2349.74     2651.63    351.69 o 
   8   4  16      573.92      566.58    271.25 o 
   9   4  16     2369.45     2522.95    414.50 o 
 -11   5  16      515.91        3.48    451.51 o 
 -10   5  16      672.62     -404.83    404.83 o 
  -9   5  16      418.96      247.26    418.42 o 
  -8   5  16     2487.50     2643.71    868.63 o 
  -7   5  16      949.90      727.11    417.12 o 
  -6   5  16     1709.04     1734.57    461.81 o 
  -5   5  16      355.89      -65.40    376.23 o 
  -4   5  16     2269.92     3117.76    946.25 o 
  -3   5  16     2916.70     3189.78    413.31 o 
  -2   5  16      124.86       70.03    300.18 o 
  -1   5  16     6015.07     7204.72    622.50 o 
   0   5  16     1988.47     2089.66    392.35 o 
   1   5  16     3931.12     3358.44    382.91 o 
   2   5  16      205.76      147.37    251.67 o 
   3   5  16      447.29       15.18    233.65 o 
   4   5  16      889.15      659.64    257.20 o 
   5   5  16      176.92      363.21    309.05 o 
   6   5  16     2102.12     2059.50    319.95 o 
   7   5  16     2064.51     2430.31    417.51 o 
   8   5  16     1650.45     1700.60    390.13 o 
   9   5  16     2391.72     2396.61    649.31 o 
 -11   6  16      252.64     -277.59    419.53 o 
 -10   6  16      494.50      -80.17    413.18 o 
  -9   6  16     2235.95     2149.82    525.16 o 
  -8   6  16       49.52      436.20    423.12 o 
  -7   6  16     1663.76     2002.49    475.98 o 
  -6   6  16      299.93      -92.02    367.97 o 
  -5   6  16     1444.42     1162.93    420.58 o 
  -4   6  16      552.45     -260.28    423.23 o 
  -3   6  16      459.46      407.14    431.23 o 
  -2   6  16     1231.28     1510.48    552.60 o 
  -1   6  16     1665.58     2084.23    430.47 o 
   0   6  16     2763.77     2761.13    439.03 o 
   1   6  16     1365.14     1135.93    356.76 o 
   2   6  16     1109.06     1479.02    624.67 o 
   3   6  16     1452.57      975.78    328.98 o 
   4   6  16        3.22      127.60    283.14 o 
   5   6  16      626.48      770.76    313.36 o 
   6   6  16      895.66      481.75    306.70 o 
   7   6  16     2753.99     2220.94    414.78 o 
   8   6  16     2561.73     2077.36    694.29 o 
 -10   7  16      517.59     -117.93    568.61 o 
  -9   7  16      395.33      -57.81    459.57 o 
  -8   7  16     3189.38     3100.36    551.71 o 
  -7   7  16       65.83     -356.40    356.40 o 
  -6   7  16     3442.81     3096.57    517.15 o 
  -5   7  16       17.21      -57.90    552.60 o 
  -4   7  16       28.11      -24.47    350.73 o 
  -3   7  16      791.80      815.97    592.64 o 
  -2   7  16      182.64       -7.28    565.53 o 
  -1   7  16      297.79      856.66    355.55 o 
   0   7  16       43.33       48.46    309.23 o 
   1   7  16     2006.38     2191.46    595.10 o 
   2   7  16     3753.37     3277.58    473.74 o 
   3   7  16       30.24      215.18    289.91 o 
   4   7  16     2424.40     2738.38    415.59 o 
   5   7  16      320.76      893.44    321.54 o 
   6   7  16      925.95     1068.49    372.09 o 
   7   7  16      450.70      285.34    289.10 o 
   8   7  16     1698.24     2109.70    449.72 o 
  -9   8  16     1043.81     1518.24    506.47 o 
  -8   8  16      355.27      613.37    433.15 o 
  -7   8  16     1664.48     1597.09    470.21 o 
  -6   8  16       22.97     -343.92    343.92 o 
  -5   8  16      980.80      745.45    512.55 o 
  -4   8  16      124.28      -34.90    356.61 o 
  -3   8  16        3.12      170.74    345.94 o 
  -2   8  16     6005.71     6368.15    581.69 o 
  -1   8  16      853.10      721.77    542.12 o 
   0   8  16     2524.36     2955.74    476.82 o 
   1   8  16      143.19     -104.06    286.73 o 
   2   8  16      371.52      527.52    312.44 o 
   3   8  16     1040.35      541.32    412.14 o 
   4   8  16      245.11      232.60    298.61 o 
   5   8  16      709.08     1383.81    356.06 o 
   6   8  16     1211.01     1171.91    568.00 o 
   7   8  16     1914.06     1461.15    682.58 o 
  -8   9  16     2870.29     2590.70    524.09 o 
  -7   9  16      326.55      592.98    466.35 o 
  -6   9  16     2308.99     2745.63    499.26 o 
  -5   9  16      247.64      192.26    676.42 o 
  -4   9  16      148.93      113.67    365.85 o 
  -3   9  16     1177.18     1056.48    389.85 o 
  -2   9  16       97.66     -314.95    314.95 o 
  -1   9  16     2154.93     1776.37    388.78 o 
   0   9  16      347.55      320.87    257.15 o 
   1   9  16     3802.80     3600.08    455.04 o 
   2   9  16     1543.17     1338.92    369.01 o 
   3   9  16      633.18      371.51    315.55 o 
   4   9  16      759.36     1171.59    404.13 o 
   5   9  16       50.18      301.78    296.82 o 
   6   9  16      366.61      626.63    307.30 o 
  -7  10  16     2800.80     3100.67    648.70 o 
  -6  10  16      202.73     -214.10    359.44 o 
  -5  10  16      426.46       32.62    415.83 o 
  -4  10  16     1139.56     1313.69    401.03 o 
  -3  10  16        3.71     -133.32    330.02 o 
  -2  10  16     2334.32     2478.47    431.27 o 
  -1  10  16      572.24      356.27    354.25 o 
   0  10  16     4117.58     4078.47    389.83 o 
   1  10  16      355.80      588.75    333.45 o 
   2  10  16     2352.62     2244.05    389.34 o 
   3  10  16     1024.21     1228.97    709.69 o 
   4  10  16       36.13      579.45    316.70 o 
   5  10  16      404.80      559.35    366.55 o 
  -6  11  16     1480.19     1318.65    814.42 o 
  -5  11  16      137.75     -185.65    394.27 o 
  -4  11  16      908.99      614.71    354.86 o 
  -3  11  16      522.04       52.71    364.70 o 
  -2  11  16       89.69      114.23    357.51 o 
  -1  11  16      957.05     1341.97    391.31 o 
   0  11  16     1927.35     2177.18    430.22 o 
   1  11  16     1719.39     1297.40    576.62 o 
   2  11  16      651.21      508.86    491.61 o 
   3  11  16      236.47      347.45    452.18 o 
  -3  12  16        6.43     -232.70    576.62 o 
  -2  12  16      411.96      275.27    375.19 o 
  -1  12  16      304.76      579.03    382.44 o 
   0  12  16     2495.28     2326.65    442.77 o 
 -12   1  17       15.27      -87.16    325.47 o 
 -11   1  17      137.74       -8.25    465.05 o 
 -10   1  17        0.02     -298.06    298.06 o 
  -9   1  17      171.29      436.33    322.32 o 
  -8   1  17       35.97       50.00    302.52 o 
  -7   1  17       23.01      420.86    292.64 o 
  -6   1  17      149.65      190.47    283.81 o 
  -5   1  17       24.86     -271.93    271.93 o 
  -4   1  17      964.55     1102.75    383.23 o 
  -3   1  17      386.00      416.98    274.37 o 
  -2   1  17        0.09      185.68    223.39 o 
  -1   1  17       65.52      114.57    210.21 o 
   0   1  17      583.59     1012.21    222.19 o 
   1   1  17       87.40      149.50    190.53 o 
   2   1  17      396.55      391.95    248.62 o 
   3   1  17        0.27     -210.16    210.16 o 
   4   1  17       36.56      -82.84    200.71 o 
   5   1  17      350.11      153.13    206.41 o 
   6   1  17        3.35      290.50    241.19 o 
   7   1  17        2.51     -224.06    224.06 o 
   8   1  17        0.59      136.74    246.89 o 
   9   1  17        0.06      327.07    251.44 o 
 -12   2  17        0.19     -379.89    379.89 o 
 -11   2  17       45.46     -314.22    314.22 o 
 -10   2  17        0.04     -177.33    310.12 o 
  -9   2  17       70.37     -286.50    286.50 o 
  -8   2  17      402.36      484.51    310.28 o 
  -7   2  17       28.93      149.87    288.17 o 
  -6   2  17       67.29       97.03    279.28 o 
  -5   2  17      146.70      407.10    230.30 o 
  -4   2  17      390.55     -130.69    224.42 o 
  -3   2  17       58.40      444.01    219.56 o 
  -2   2  17        5.21       55.10    207.59 o 
  -1   2  17       49.40      -51.38    204.93 o 
   0   2  17      185.29      293.85    209.09 o 
   1   2  17      389.46      547.93    251.64 o 
   2   2  17       80.06     -166.75    221.97 o 
   3   2  17       40.90      277.22    222.16 o 
   4   2  17      161.82       77.39    229.68 o 
   5   2  17       15.17     -163.72    227.13 o 
   6   2  17        8.17      225.39    246.58 o 
   7   2  17      501.89      924.92    285.68 o 
   8   2  17       32.75      187.53    335.36 o 
   9   2  17       28.29       55.88    300.18 o 
 -11   3  17        4.28     -262.65    446.82 o 
 -10   3  17        9.62      198.36    455.78 o 
  -9   3  17      237.84      602.81    622.13 o 
  -8   3  17      251.83     -183.96    332.08 o 
  -7   3  17        2.72     -113.65    344.78 o 
  -6   3  17        4.57      207.95    276.07 o 
  -5   3  17        1.24       46.02    276.43 o 
  -4   3  17     1780.85     1990.84    330.47 o 
  -3   3  17      446.55      776.50    357.73 o 
  -2   3  17      677.93      616.27    276.63 o 
  -1   3  17      153.53      186.79    238.48 o 
   0   3  17       57.70     -165.77    225.32 o 
   1   3  17      338.30      503.90    243.02 o 
   2   3  17       93.23      214.77    275.87 o 
   3   3  17      364.16      545.62    269.86 o 
   4   3  17       98.75       -2.83    232.59 o 
   5   3  17       91.86     -194.19    219.80 o 
   6   3  17      367.37      728.04    298.86 o 
   7   3  17        0.73      143.89    252.00 o 
   8   3  17        0.27      199.99    262.51 o 
   9   3  17       10.51       98.87    247.94 o 
 -11   4  17        0.39      169.89    596.33 o 
 -10   4  17       83.27     -100.93    424.88 o 
  -9   4  17      122.24     -411.12    411.12 o 
  -8   4  17      107.91     -529.44    622.82 o 
  -7   4  17       54.27     -365.93    365.93 o 
  -6   4  17       98.87     -247.50    296.79 o 
  -5   4  17       66.85     -296.00    296.00 o 
  -4   4  17     1169.18     1059.78    338.32 o 
  -3   4  17       15.24        9.51    305.20 o 
  -2   4  17      126.45     -107.62    292.62 o 
  -1   4  17      239.90      351.40    311.28 o 
   0   4  17       36.01      538.57    298.28 o 
   1   4  17       55.00     -180.12    265.52 o 
   2   4  17       57.49      649.63    280.02 o 
   3   4  17       55.24      508.31    253.92 o 
   4   4  17      558.88     1105.43    275.31 o 
   5   4  17       21.77      -55.71    226.56 o 
   6   4  17     1206.73     1095.66    293.27 o 
   7   4  17      424.85      759.92    277.96 o 
   8   4  17        5.17      575.37    298.54 o 
   9   4  17      219.50      587.01    272.03 o 
 -11   5  17        0.73      252.84    458.49 o 
 -10   5  17      372.13     -397.72    397.72 o 
  -9   5  17      875.16      855.18    470.09 o 
  -8   5  17       22.38     -219.58    714.62 o 
  -7   5  17      211.26      341.98    393.12 o 
  -6   5  17      109.55      -45.65    378.32 o 
  -5   5  17      170.70     -308.85    345.71 o 
  -4   5  17       16.41      241.76    370.16 o 
  -3   5  17        3.89      -70.18    432.47 o 
  -2   5  17       27.70     -270.55    270.55 o 
  -1   5  17      246.20       84.61    289.48 o 
   0   5  17      711.09      944.44    299.75 o 
   1   5  17      354.62      345.15    268.10 o 
   2   5  17      190.95     -111.95    242.69 o 
   3   5  17       57.45      -39.46    237.06 o 
   4   5  17       30.18      395.03    254.23 o 
   5   5  17      256.08      343.77    250.53 o 
   6   5  17       13.80      339.73    255.60 o 
   7   5  17      890.77      636.89    319.70 o 
   8   5  17       37.24      291.97    321.01 o 
 -10   6  17      123.15      -95.99    425.29 o 
  -9   6  17        0.11     -400.68    400.68 o 
  -8   6  17       57.15     -371.02    371.02 o 
  -7   6  17      175.65     -231.35    572.92 o 
  -6   6  17        0.11      164.81    388.39 o 
  -5   6  17      284.41       64.59    378.08 o 
  -4   6  17      822.87      776.13    388.74 o 
  -3   6  17      177.37      211.74    347.32 o 
  -2   6  17     1387.87     1309.63    390.39 o 
  -1   6  17        4.35     -306.58    324.81 o 
   0   6  17       66.04       38.42    669.64 o 
   1   6  17       11.57       46.31    298.28 o 
   2   6  17      129.95      -34.65    295.78 o 
   3   6  17        4.28      204.83    361.62 o 
   4   6  17      424.70      473.95    317.34 o 
   5   6  17      844.94      515.84    331.19 o 
   6   6  17      394.08      488.88    313.21 o 
   7   6  17       54.34      -12.41    290.08 o 
   8   6  17       86.17      169.89    318.74 o 
 -10   7  17       23.03     -390.68    411.12 o 
  -9   7  17       27.09      157.70    759.59 o 
  -8   7  17       13.16      171.33    484.21 o 
  -7   7  17      255.88        6.65    408.04 o 
  -6   7  17       32.30      176.70    386.03 o 
  -5   7  17      472.93      850.43    410.26 o 
  -4   7  17       85.72      331.95    370.53 o 
  -3   7  17      156.95      359.77    360.69 o 
  -2   7  17        0.47     -211.70    316.24 o 
  -1   7  17       96.48     -165.60    314.28 o 
   0   7  17      452.66       69.24    320.94 o 
   1   7  17      701.87      375.91    682.58 o 
   2   7  17       73.26      239.10    313.63 o 
   3   7  17      170.45      502.69    322.95 o 
   4   7  17        8.01       96.48    302.41 o 
   5   7  17        2.01     -387.61    526.11 o 
   6   7  17        8.24      581.71    664.72 o 
   7   7  17       55.08      307.39    311.03 o 
  -9   8  17        7.44      267.35    427.25 o 
  -8   8  17      582.98      911.51    470.08 o 
  -7   8  17        0.69       89.98    391.35 o 
  -6   8  17      489.11      101.95    390.66 o 
  -5   8  17       16.54     -207.84    368.26 o 
  -4   8  17      348.92     -128.50    361.96 o 
  -3   8  17      214.54      215.63    500.85 o 
  -2   8  17      240.30      317.25    347.93 o 
  -1   8  17        4.62     -312.72    312.72 o 
   0   8  17      194.37      165.25    328.22 o 
   1   8  17        8.51      -45.74    304.22 o 
   2   8  17        0.24       14.00    307.41 o 
   3   8  17       13.86      208.25    319.08 o 
   4   8  17       50.89       25.50    295.12 o 
   5   8  17      218.88      536.81    320.43 o 
   6   8  17      109.36      978.44    339.18 o 
  -8   9  17       83.22     -476.40    493.45 o 
  -7   9  17       92.54      409.03    418.43 o 
  -6   9  17       95.28      419.59    408.59 o 
  -5   9  17      130.23      -52.73    377.08 o 
  -4   9  17      151.14      -49.85    358.07 o 
  -3   9  17      118.81      631.26    390.13 o 
  -2   9  17      363.13      385.69    508.24 o 
  -1   9  17      284.76      -17.72    337.06 o 
   0   9  17        0.13       16.21    320.81 o 
   1   9  17       61.51      190.08    319.45 o 
   2   9  17       45.01      -84.19    321.58 o 
   3   9  17      351.55     1218.45    354.84 o 
   4   9  17       88.06      435.65    378.25 o 
   5   9  17        7.13      843.08    333.37 o 
  -6  10  17       32.69       77.60    382.51 o 
  -5  10  17        0.55     -274.71    360.32 o 
  -4  10  17        7.37     -464.48    498.38 o 
  -3  10  17       36.81     -329.48    329.48 o 
  -2  10  17        7.84     -197.92    468.81 o 
  -1  10  17       13.36     -169.35    254.65 o 
   0  10  17       44.60      -90.09    314.86 o 
   1  10  17      453.55     -121.66    312.81 o 
   2  10  17      154.76        0.63    319.19 o 
   3  10  17      308.83      602.15    333.34 o 
   4  10  17        9.84      423.38    317.14 o 
  -4  11  17       12.37     -330.95    330.95 o 
  -3  11  17      116.25     -259.54    495.30 o 
  -2  11  17       47.52     -270.09    340.82 o 
  -1  11  17       77.11     -101.93    343.25 o 
   0  11  17      100.67     -236.56    455.88 o 
   1  11  17       59.90      158.94    503.93 o 
   2  11  17      132.64     1103.96    543.35 o 
 -11   0  18      576.85      343.22    494.98 o 
 -10   0  18      291.05     -167.03    628.37 o 
  -9   0  18      324.65     -256.03    446.41 o 
  -8   0  18     1674.48     1347.34    499.42 o 
  -7   0  18      376.49      306.71    429.44 o 
  -6   0  18     3971.14     4912.09   1547.51 o 
  -5   0  18     1060.19     1450.64    709.07 o 
  -4   0  18      896.58     1197.80    578.47 o 
  -3   0  18     2716.12     2747.98    376.93 o 
  -2   0  18      489.56      516.34    289.38 o 
  -1   0  18       17.58      474.02    266.77 o 
   0   0  18      576.93      852.46    389.00 o 
   1   0  18     8157.71     8952.14    750.96 o 
   2   0  18      883.74      754.18    524.87 o 
   3   0  18     4767.26     4288.87    508.36 o 
   4   0  18     3453.56     4148.79   1290.00 o 
   5   0  18        9.71      186.17    310.10 o 
   6   0  18     2426.03     2721.57    438.55 o 
   7   0  18       27.76      189.39    318.28 o 
   8   0  18     2319.82     1432.93    553.21 o 
   9   0  18       86.33      588.94    501.46 o 
 -11   1  18      798.96      248.14    344.12 o 
 -10   1  18      549.95      536.97    349.32 o 
  -9   1  18     1074.52      998.55    384.49 o 
  -8   1  18      200.03      254.77    312.29 o 
  -7   1  18     3494.04     2826.88    372.04 o 
  -6   1  18      359.33      137.97    279.22 o 
  -5   1  18     2784.45     2550.44    381.11 o 
  -4   1  18      489.06      -12.40    273.86 o 
  -3   1  18     1437.93     1772.63    323.53 o 
  -2   1  18     1590.87     1131.71    352.83 o 
  -1   1  18      882.98      748.31    281.72 o 
   0   1  18     6539.63     6922.46    518.32 o 
   1   1  18     1170.27     1326.11    274.24 o 
   2   1  18     2376.58     2112.54    293.65 o 
   3   1  18      163.90       64.70    212.65 o 
   4   1  18     1948.28     2060.10    284.11 o 
   5   1  18     3028.49     2851.37    314.50 o 
   6   1  18      671.26     1036.77    310.29 o 
   7   1  18     2404.71     2411.78    364.16 o 
   8   1  18      337.93      508.76    272.29 o 
   9   1  18     2447.18     1996.64    431.91 o 
 -11   2  18      613.32      369.41    355.91 o 
 -10   2  18       50.27     -297.52    297.52 o 
  -9   2  18      498.63      623.67    340.27 o 
  -8   2  18     3798.30     3942.36    433.02 o 
  -7   2  18      107.37     -197.31    282.42 o 
  -6   2  18     6336.22     6731.34    589.71 o 
  -5   2  18      117.64      -67.38    270.02 o 
  -4   2  18     3027.66     4080.19    389.76 o 
  -3   2  18        1.14      304.11    357.99 o 
  -2   2  18     1666.70     1336.03    298.33 o 
  -1   2  18     1075.54      993.81    290.23 o 
   0   2  18      378.71      146.75    249.66 o 
   1   2  18     2425.30     3216.85    595.00 o 
   2   2  18      515.87      313.48    230.63 o 
   3   2  18     1127.18     1074.13    293.17 o 
   4   2  18     1779.74     1892.65    416.77 o 
   5   2  18      174.68     -143.06    232.74 o 
   6   2  18     2647.13     2623.90    362.05 o 
   7   2  18      135.42      374.26    270.62 o 
   8   2  18     2630.74     2626.81    471.91 o 
 -11   3  18        9.33     -435.48    435.48 o 
 -10   3  18       82.13     -111.89    800.25 o 
  -9   3  18       70.21      287.16    371.14 o 
  -8   3  18      985.18      631.32    382.29 o 
  -7   3  18     5491.66     5338.49    534.91 o 
  -6   3  18        6.49      360.65    372.51 o 
  -5   3  18     6316.36     6484.69   1117.24 o 
  -4   3  18      214.62      119.05    308.92 o 
  -3   3  18      275.94      254.64    314.20 o 
  -2   3  18     1245.77     1364.42    468.54 o 
  -1   3  18     1609.82      966.39    338.10 o 
   0   3  18     4344.31     4575.75    438.87 o 
   1   3  18      505.94      428.09    415.73 o 
   2   3  18     7187.48     7455.40    782.07 o 
   3   3  18       16.80     -236.18    236.18 o 
   4   3  18     1557.65     1738.01    319.08 o 
   5   3  18      872.32     1022.76    286.97 o 
   6   3  18      176.27      357.92    260.62 o 
   7   3  18      140.93     1403.40    309.89 o 
   8   3  18       91.13      179.47    315.33 o 
 -11   4  18     1048.38     1782.97    572.24 o 
 -10   4  18       13.18      393.87    581.55 o 
  -9   4  18      342.92       58.13    443.73 o 
  -8   4  18     1803.16     1075.12    697.98 o 
  -7   4  18      197.40      311.04    437.26 o 
  -6   4  18     3579.50     3656.25    458.64 o 
  -5   4  18      216.96      483.65    333.09 o 
  -4   4  18     2910.53     3161.94    447.14 o 
  -3   4  18      115.16      -29.83    292.04 o 
  -2   4  18     2591.31     2567.45    379.75 o 
  -1   4  18     5601.21     5851.35    748.12 o 
   0   4  18        6.30      -18.26    339.14 o 
   1   4  18     4713.72     4540.33    425.57 o 
   2   4  18       65.96      253.51    261.42 o 
   3   4  18     2293.66     2579.92    601.75 o 
   4   4  18       28.65     1067.37    282.21 o 
   5   4  18      503.79      762.24    282.73 o 
   6   4  18     1127.40     1391.53    307.50 o 
   7   4  18       73.21      608.70    272.00 o 
   8   4  18     1849.59     2101.57    349.58 o 
 -10   5  18      342.79      314.39    467.47 o 
  -9   5  18       18.92     -291.99    439.91 o 
  -8   5  18      927.04     1014.35    470.41 o 
  -7   5  18     3448.22     2747.57    550.93 o 
  -6   5  18       44.08      113.09    383.77 o 
  -5   5  18     3381.35     2884.74    516.27 o 
  -4   5  18      305.42      249.35    374.02 o 
  -3   5  18     1297.43     1506.55    416.22 o 
  -2   5  18      115.32      155.25    341.59 o 
  -1   5  18      585.42      455.86    289.58 o 
   0   5  18     3378.51     4220.20    456.29 o 
   1   5  18      787.81      908.04    294.18 o 
   2   5  18     4994.59     5843.80    468.13 o 
   3   5  18      456.38      411.42    264.31 o 
   4   5  18     1872.16     1953.59    329.46 o 
   5   5  18      556.43       90.02    319.05 o 
   6   5  18      118.25      697.43    342.12 o 
   7   5  18      706.29      998.26    629.60 o 
 -10   6  18       81.41     -412.35    412.35 o 
  -9   6  18      703.71      139.50    461.49 o 
  -8   6  18     1837.66     1721.51    509.13 o 
  -7   6  18     1208.89      926.13    459.06 o 
  -6   6  18     2965.35     3523.96    568.14 o 
  -5   6  18        0.04     -107.98    375.78 o 
  -4   6  18     1162.16      713.84    398.06 o 
  -3   6  18      264.93      460.48    371.36 o 
  -2   6  18      396.30      822.28    561.22 o 
  -1   6  18      729.14     1200.71    393.24 o 
   0   6  18       19.38      283.38    460.80 o 
   1   6  18     3840.09     4933.36   1160.63 o 
   2   6  18       93.47     -217.63    309.70 o 
   3   6  18     2824.17     2226.05    584.01 o 
   4   6  18      557.96       81.11    330.62 o 
   5   6  18       54.38      601.86    344.84 o 
   6   6  18     1795.02     1786.23    391.70 o 
   7   6  18      149.02      615.35    329.04 o 
  -9   7  18      645.81      352.61    457.82 o 
  -8   7  18      804.24      825.64    466.67 o 
  -7   7  18     2268.39     1247.49    504.54 o 
  -6   7  18      306.01      534.96    435.84 o 
  -5   7  18     1020.82     1546.60    463.80 o 
  -4   7  18       19.01     -356.90    356.90 o 
  -3   7  18     1180.06     1208.67    416.31 o 
  -2   7  18      988.26      650.08    380.60 o 
  -1   7  18      449.06       14.56    344.53 o 
   0   7  18     3350.59     3977.75    510.15 o 
   1   7  18        9.86     -153.84    322.04 o 
   2   7  18     3074.15     2950.07    716.46 o 
   3   7  18       11.35     -301.60    361.62 o 
   4   7  18      913.94      926.40    518.10 o 
   5   7  18      252.70      304.97    322.37 o 
   6   7  18       11.65      764.57    344.47 o 
  -8   8  18     1000.29      539.86    448.20 o 
  -7   8  18     1141.34      640.22    439.06 o 
  -6   8  18     4523.24     3522.14    865.55 o 
  -5   8  18        6.86     -377.34    377.34 o 
  -4   8  18     1145.62      971.41    437.85 o 
  -3   8  18      140.08      154.91    370.29 o 
  -2   8  18       65.69      715.78    368.71 o 
  -1   8  18      644.08      161.60    342.52 o 
   0   8  18      323.44        1.00    330.57 o 
   1   8  18     5168.63     6589.84    604.42 o 
   2   8  18        0.07      280.46    322.55 o 
   3   8  18     4474.03     4934.38    908.67 o 
   4   8  18      268.02      661.79    351.65 o 
   5   8  18        0.51      449.04    574.16 o 
  -7   9  18     2123.34     2541.96    593.87 o 
  -6   9  18      213.01     -115.08    381.63 o 
  -5   9  18     2190.96     2301.75    486.59 o 
  -4   9  18        5.87     -356.55    356.55 o 
  -3   9  18     2210.57     1867.80    458.92 o 
  -2   9  18      164.23     -220.99    350.17 o 
  -1   9  18      154.16      365.66    603.11 o 
   0   9  18     2669.87     2191.00    441.94 o 
   1   9  18      210.77      285.33    341.91 o 
   2   9  18     1975.41     1750.30    407.81 o 
   3   9  18       11.31      361.24    460.19 o 
   4   9  18      816.36     1185.67    364.73 o 
  -5  10  18       60.15      227.23    493.45 o 
  -4  10  18      960.43     1002.97    407.54 o 
  -3  10  18        0.97      818.17   1070.69 o 
  -2  10  18      561.16      488.82    372.69 o 
  -1  10  18     1423.61     1866.38    424.33 o 
   0  10  18        0.64      439.12    363.03 o 
   1  10  18     2210.16     1719.27    403.65 o 
   2  10  18       54.79       91.55    383.80 o 
   3  10  18     1612.78     1062.07    531.03 o 
  -2  11  18       19.91       81.93    372.01 o 
  -1  11  18        0.47      359.77    549.52 o 
   0  11  18     1267.77      916.68    558.14 o 
 -11   1  19        8.69     -266.25    325.45 o 
 -10   1  19       36.48      -26.29    343.05 o 
  -9   1  19      161.90       88.41    322.13 o 
  -8   1  19       55.15     -111.09    312.97 o 
  -7   1  19      480.57       43.76    350.33 o 
  -6   1  19        0.02      137.86    282.42 o 
  -5   1  19        9.66       27.67    274.48 o 
  -4   1  19      267.41     -125.76    259.90 o 
  -3   1  19      606.62      229.20    265.78 o 
  -2   1  19       17.60     -189.37    245.87 o 
  -1   1  19      114.55     -210.57    238.74 o 
   0   1  19      219.58       -0.74    322.63 o 
   1   1  19       79.86      263.51    234.27 o 
   2   1  19        1.80      202.43    226.23 o 
   3   1  19      193.78      333.97    232.93 o 
   4   1  19       11.08      234.81    221.81 o 
   5   1  19       20.32      313.26    270.67 o 
   6   1  19      130.04      360.24    270.97 o 
   7   1  19      153.20      466.62    317.04 o 
   8   1  19        7.47      144.64    258.57 o 
 -11   2  19       10.58     -339.72    368.67 o 
 -10   2  19        0.00      313.26    383.24 o 
  -9   2  19        9.47     -302.48    302.48 o 
  -8   2  19       66.29     -317.62    317.62 o 
  -7   2  19      175.35     -325.82    383.06 o 
  -6   2  19      975.83      827.69    342.26 o 
  -5   2  19      157.53      198.13    279.05 o 
  -4   2  19      129.45       90.40    262.37 o 
  -3   2  19      172.08      125.01    260.24 o 
  -2   2  19        0.33     -238.32    238.32 o 
  -1   2  19      193.40      743.63    266.79 o 
   0   2  19      781.29      867.91    264.42 o 
   1   2  19      787.10      807.93    305.81 o 
   2   2  19      891.23     1103.00    302.05 o 
   3   2  19      214.01      336.44    264.28 o 
   4   2  19      175.31      393.61    272.33 o 
   5   2  19       20.60        8.34    257.66 o 
   6   2  19        0.01      -90.73    290.88 o 
   7   2  19      187.44      597.69    288.76 o 
   8   2  19       20.68      335.86    269.45 o 
 -10   3  19       89.01     -284.93    448.11 o 
  -9   3  19       21.87     -408.62    445.81 o 
  -8   3  19        2.48     -175.19    351.19 o 
  -7   3  19       92.57     -220.90    328.10 o 
  -6   3  19        0.69      761.18    355.29 o 
  -5   3  19      281.92      759.47    336.72 o 
  -4   3  19      505.91      288.52    324.00 o 
  -3   3  19      653.91      913.09    336.19 o 
  -2   3  19      323.60       96.74    292.27 o 
  -1   3  19      131.91      404.83    297.71 o 
   0   3  19      859.36      718.27    301.42 o 
   1   3  19       28.19      -24.02    265.69 o 
   2   3  19       31.63      384.72    269.84 o 
   3   3  19        7.36     -138.70    257.75 o 
   4   3  19      290.12      493.48    282.90 o 
   5   3  19      208.76      224.21    275.30 o 
   6   3  19      218.90      729.35    289.47 o 
   7   3  19        1.97      486.38    280.03 o 
   8   3  19       21.01      509.60    466.96 o 
 -10   4  19        0.31      -64.69    445.35 o 
  -9   4  19       28.35      230.20    451.17 o 
  -8   4  19      155.27      203.08    441.25 o 
  -7   4  19      156.09     -351.81    409.65 o 
  -6   4  19      454.58      139.66    419.65 o 
  -5   4  19       98.17      573.31    473.75 o 
  -4   4  19      224.43      439.20    325.05 o 
  -3   4  19       39.79      447.33    314.61 o 
  -2   4  19       35.73       37.88    287.51 o 
  -1   4  19        9.69      605.19    303.55 o 
   0   4  19      273.73      594.72    290.21 o 
   1   4  19       12.72       79.84    295.69 o 
   2   4  19      862.22      712.60    298.07 o 
   3   4  19       73.57      234.11    329.33 o 
   4   4  19       58.01      869.92    329.05 o 
   5   4  19       98.05      667.42    281.63 o 
   6   4  19       19.97      139.14    261.78 o 
   7   4  19       94.68      356.46    316.75 o 
 -10   5  19        3.90     -410.71    410.71 o 
  -9   5  19       98.37     -319.19    444.79 o 
  -8   5  19        1.71      730.89    474.87 o 
  -7   5  19       48.27      284.95    540.27 o 
  -6   5  19       98.40     -383.59    383.59 o 
  -5   5  19      176.41      552.67    423.74 o 
  -4   5  19      380.51      753.84    408.58 o 
  -3   5  19       43.05     -191.54    474.97 o 
  -2   5  19       10.46     -162.67    334.36 o 
  -1   5  19      268.46     -147.12    373.33 o 
   0   5  19       17.52      243.90    340.07 o 
   1   5  19       15.50      -24.90    325.71 o 
   2   5  19       52.77      314.68    276.28 o 
   3   5  19     1013.03      580.48    348.36 o 
   4   5  19      225.99       98.69    393.65 o 
   5   5  19      136.72      378.22    462.04 o 
   6   5  19       61.40       29.86    310.33 o 
   7   5  19       28.15      379.61    339.12 o 
  -9   6  19       19.20     -424.51    687.51 o 
  -8   6  19       86.48      676.10    462.01 o 
  -7   6  19      420.98       47.17    419.34 o 
  -6   6  19        5.52      240.35    421.16 o 
  -5   6  19       71.09      356.47    418.00 o 
  -4   6  19      131.89      294.11    391.50 o 
  -3   6  19      154.91      292.18    379.41 o 
  -2   6  19      234.17      307.95    369.50 o 
  -1   6  19       25.33      321.72    371.66 o 
   0   6  19       22.49       20.38    372.09 o 
   1   6  19       48.76      290.45    348.22 o 
   2   6  19      513.53      176.36    339.91 o 
   3   6  19      326.31      289.78    345.80 o 
   4   6  19       10.26      543.27    358.49 o 
   5   6  19      209.99      420.70    730.63 o 
   6   6  19        4.51      732.14    363.25 o 
  -8   7  19       14.06      -82.52    443.17 o 
  -7   7  19      129.84       72.81    410.13 o 
  -6   7  19       35.52      185.21    731.87 o 
  -5   7  19       16.57     -388.17    388.17 o 
  -4   7  19      381.11      914.99    432.33 o 
  -3   7  19       98.08     -324.45    366.24 o 
  -2   7  19       67.63      234.76    374.52 o 
  -1   7  19        7.93      233.78    370.36 o 
   0   7  19       81.46     -330.90    330.90 o 
   1   7  19        0.82     -147.70    336.02 o 
   2   7  19        6.02      500.99    348.86 o 
   3   7  19       11.80     -404.13    443.55 o 
   4   7  19        4.53      336.36    338.03 o 
   5   7  19       49.85      446.64    340.64 o 
  -7   8  19       43.03     -382.78    382.78 o 
  -6   8  19      256.27      271.68    416.11 o 
  -5   8  19        7.68     -201.03    404.21 o 
  -4   8  19      530.87       96.43    403.13 o 
  -3   8  19      142.40     -140.85    375.06 o 
  -2   8  19      181.06      225.11    547.67 o 
  -1   8  19      104.81       88.86    350.11 o 
   0   8  19       50.39      326.49    366.18 o 
   1   8  19        2.22      162.64    340.90 o 
   2   8  19       27.01      510.51    376.41 o 
   3   8  19       26.97      344.09    334.46 o 
   4   8  19       19.30      580.25    486.68 o 
  -6   9  19       76.74     -397.34    397.34 o 
  -5   9  19        1.31     -371.48    371.48 o 
  -4   9  19       84.31     -334.71    377.11 o 
  -3   9  19      333.86      883.56    614.20 o 
  -2   9  19       39.35      524.34    386.51 o 
  -1   9  19        4.02     -210.69    348.05 o 
   0   9  19      333.69      633.88    379.94 o 
   1   9  19      262.17      475.27    490.99 o 
   2   9  19        5.47      391.65    341.99 o 
   3   9  19        0.97      453.30    339.40 o 
  -4  10  19       45.10      -89.83    466.96 o 
  -3  10  19      152.24     -267.65    358.50 o 
  -2  10  19        7.90      -49.03    368.94 o 
  -1  10  19        0.30     -342.52    342.52 o 
   0  10  19       18.42     -332.67    332.67 o 
   1  10  19       34.85      331.96    347.25 o 
 -10   0  20       28.83       54.08    472.93 o 
  -9   0  20      203.81      919.77    681.35 o 
  -8   0  20      192.49      368.07    459.91 o 
  -7   0  20      991.48      604.60    475.79 o 
  -6   0  20      282.63      323.94    823.66 o 
  -5   0  20     4314.41     4554.29    805.18 o 
  -4   0  20     1813.75     2020.28    526.11 o 
  -3   0  20     2094.45     1851.39    688.74 o 
  -2   0  20      208.80      131.50    355.56 o 
  -1   0  20     1054.98     1613.62    428.09 o 
   0   0  20       59.58       85.31    346.42 o 
   1   0  20      444.85      237.46    335.58 o 
   2   0  20     1840.07     1680.88    448.48 o 
   3   0  20      480.26      897.05    384.16 o 
   4   0  20     1566.98     1928.84    427.73 o 
   5   0  20      100.05      184.73    343.55 o 
   6   0  20     2012.32     2189.44    616.05 o 
   7   0  20     1215.52     1609.12    571.69 o 
 -10   1  20       56.66      115.14    339.57 o 
  -9   1  20      474.06      233.54    332.17 o 
  -8   1  20       22.46     -263.35    428.77 o 
  -7   1  20     2025.70     1472.83    358.13 o 
  -6   1  20     1574.24     1663.50    355.72 o 
  -5   1  20     1909.60     1430.46    332.09 o 
  -4   1  20     1222.40     1597.49    323.89 o 
  -3   1  20        1.92      480.49    277.52 o 
  -2   1  20      153.43     -173.02    243.38 o 
  -1   1  20       13.37       57.84    398.89 o 
   0   1  20      240.59      489.85    259.09 o 
   1   1  20     3512.08     3573.27    418.99 o 
   2   1  20     1218.08     1525.03    287.50 o 
   3   1  20     3195.90     3931.49    404.94 o 
   4   1  20      484.03      859.74    307.68 o 
   5   1  20     3475.11     3433.03    643.64 o 
   6   1  20      170.85      330.85    386.09 o 
   7   1  20       87.48      909.11    303.52 o 
 -10   2  20      337.80     -401.01    401.01 o 
  -9   2  20        8.73     -353.30    353.30 o 
  -8   2  20      738.64      382.93    372.27 o 
  -7   2  20      465.81      822.09    333.74 o 
  -6   2  20     1984.89     1745.77    348.96 o 
  -5   2  20     4282.22     4319.63    556.25 o 
  -4   2  20     2843.02     3013.92    689.83 o 
  -3   2  20      946.05      901.58    294.51 o 
  -2   2  20      167.95      387.18    259.62 o 
  -1   2  20       47.30      310.63    299.00 o 
   0   2  20      402.04      659.19    308.95 o 
   1   2  20      344.66      366.89    288.63 o 
   2   2  20     4198.26     3919.89    423.38 o 
   3   2  20      241.12      294.32    285.08 o 
   4   2  20     2668.77     2408.51    378.51 o 
   5   2  20        4.97      853.93    304.56 o 
   6   2  20     1164.57     1517.75    383.87 o 
   7   2  20      812.16     1444.27    332.24 o 
 -10   3  20      268.90      393.71    499.28 o 
  -9   3  20      722.85      684.46    501.35 o 
  -8   3  20        6.33     -133.61    347.52 o 
  -7   3  20     1735.25      747.98    386.62 o 
  -6   3  20     2045.30     2121.82    423.50 o 
  -5   3  20     3139.87     2998.54    441.16 o 
  -4   3  20     1763.44     2333.35    538.36 o 
  -3   3  20      409.85      -19.90    304.43 o 
  -2   3  20     1409.24     1925.37    386.73 o 
  -1   3  20       89.14      385.89    305.16 o 
   0   3  20      427.96      507.30    306.58 o 
   1   3  20     3407.14     3788.33    422.00 o 
   2   3  20      518.83      527.57    428.70 o 
   3   3  20     3751.99     3375.00    419.61 o 
   4   3  20     1621.80     1730.78    350.07 o 
   5   3  20      867.80      976.08    307.87 o 
   6   3  20      245.41      374.24    279.94 o 
   7   3  20      159.98      682.87    302.91 o 
  -9   4  20        6.44     -173.13    443.86 o 
  -8   4  20     1012.68      317.58    639.46 o 
  -7   4  20      737.20      225.47    438.63 o 
  -6   4  20     3332.88     3117.40    634.53 o 
  -5   4  20     5042.65     5035.60    705.69 o 
  -4   4  20     1505.48      810.89    356.28 o 
  -3   4  20     1757.87     1747.20    374.95 o 
  -2   4  20      114.76       52.99    293.25 o 
  -1   4  20      708.51     1092.30    337.65 o 
   0   4  20        1.22      212.29    286.33 o 
   1   4  20     1665.47     2180.10    363.99 o 
   2   4  20     3865.88     3570.36    710.40 o 
   3   4  20      690.05      625.53    302.75 o 
   4   4  20     2232.40     2840.47    393.04 o 
   5   4  20        8.24     -166.36    269.80 o 
   6   4  20      172.88      425.58    396.53 o 
  -9   5  20      588.78      252.32    483.69 o 
  -8   5  20      381.85      122.92    860.62 o 
  -7   5  20     2690.72     2644.07    570.04 o 
  -6   5  20      942.46      850.37    453.19 o 
  -5   5  20      950.38     1370.94    466.15 o 
  -4   5  20     2077.66     2222.86    796.55 o 
  -3   5  20      382.07      840.82    516.86 o 
  -2   5  20     1168.45     1463.05    434.16 o 
  -1   5  20       26.97      862.74    410.58 o 
   0   5  20      900.89      543.19    382.98 o 
   1   5  20     2962.80     2820.32    480.48 o 
   2   5  20     1096.28      449.92    370.26 o 
   3   5  20     2138.58     1982.49   1067.61 o 
   4   5  20      582.06     1568.84    429.25 o 
   5   5  20      944.71      885.24    378.64 o 
   6   5  20      132.14       12.22    423.84 o 
  -8   6  20      773.94     1036.80    499.37 o 
  -7   6  20      397.20      463.38    451.44 o 
  -6   6  20     2517.02     2603.42    552.20 o 
  -5   6  20      958.43      335.17    419.65 o 
  -4   6  20      263.83      208.40    412.75 o 
  -3   6  20      112.43      577.52    400.72 o 
  -2   6  20      180.29     -136.53    398.58 o 
  -1   6  20      272.57      393.68    383.45 o 
   0   6  20     1510.62     2088.47    470.66 o 
   1   6  20     1656.24      807.88    421.99 o 
   2   6  20     2879.14     3114.60    558.76 o 
   3   6  20      789.71     1069.69    478.05 o 
   4   6  20     2391.02     2233.80    449.39 o 
   5   6  20      101.84      209.19    336.98 o 
  -7   7  20      984.90     1034.95    468.20 o 
  -6   7  20     1212.64     1895.94    513.98 o 
  -5   7  20      488.18      650.03    447.64 o 
  -4   7  20     1200.39     1647.11    476.79 o 
  -3   7  20       44.64      424.24    395.80 o 
  -2   7  20       43.33       69.96    389.96 o 
  -1   7  20      267.96      276.29    388.30 o 
   0   7  20     1513.28     2131.49    465.23 o 
   1   7  20     1908.76     2926.40   1129.22 o 
   2   7  20     1055.97      942.49    392.05 o 
   3   7  20     2740.79     2838.24    472.05 o 
   4   7  20      347.19      464.16    352.89 o 
  -6   8  20     1200.10      827.64    476.45 o 
  -5   8  20     1178.19      813.99    462.41 o 
  -4   8  20      838.82      809.60    473.12 o 
  -3   8  20       97.93     -178.33    396.74 o 
  -2   8  20       43.18     -158.30    354.05 o 
  -1   8  20      413.36      468.34    697.98 o 
   0   8  20     1399.77     1255.17    415.95 o 
   1   8  20      774.17     1050.45    471.89 o 
   2   8  20     1236.40     1981.10    428.47 o 
   3   8  20      332.01      887.04    391.15 o 
  -5   9  20     1200.03      533.50    665.33 o 
  -4   9  20     1373.64     1715.08    700.45 o 
  -3   9  20      312.38     -183.60    431.85 o 
  -2   9  20      334.48      537.01    400.29 o 
  -1   9  20       27.50      -92.49    357.45 o 
   0   9  20     1211.12     1040.17    449.72 o 
   1   9  20      298.87      405.15    366.79 o 
   2   9  20      516.91     1140.92    581.55 o 
  -9   1  21       27.45     -320.92    320.92 o 
  -8   1  21       72.51      110.69    323.19 o 
  -7   1  21       39.50     -291.01    291.01 o 
  -6   1  21        5.26     -277.74    277.74 o 
  -5   1  21       67.62      650.33    312.06 o 
  -4   1  21       32.46     -241.83    268.90 o 
  -3   1  21       75.08      335.50    277.78 o 
  -2   1  21      930.21      904.51    290.94 o 
  -1   1  21      113.90      213.77    265.43 o 
   0   1  21      801.28      672.52    274.58 o 
   1   1  21       29.33      254.91    252.25 o 
   2   1  21        6.79      255.01    318.00 o 
   3   1  21      685.74      572.09    311.79 o 
   4   1  21      134.33      261.60    333.88 o 
   5   1  21       19.51      290.19    287.09 o 
   6   1  21       99.73      234.16    284.21 o 
  -9   2  21       11.31     -128.63    549.92 o 
  -8   2  21       21.77     -346.86    621.04 o 
  -7   2  21      558.42     -169.00    351.02 o 
  -6   2  21      357.99      133.88    358.84 o 
  -5   2  21      358.25      -61.11    333.26 o 
  -4   2  21       78.76     -190.68    319.95 o 
  -3   2  21        5.78     -303.35    303.35 o 
  -2   2  21      364.18      815.00    342.83 o 
  -1   2  21        1.48      440.64    316.30 o 
   0   2  21      467.81      827.31    323.85 o 
   1   2  21       53.58      737.19    315.87 o 
   2   2  21       37.51       87.01    314.69 o 
   3   2  21      169.27      528.84    529.48 o 
   4   2  21      564.85      689.24    355.34 o 
   5   2  21      168.58      417.99    296.81 o 
   6   2  21        1.29      364.58    386.50 o 
  -9   3  21      197.19      138.40    535.35 o 
  -8   3  21      138.84      743.89    492.00 o 
  -7   3  21        2.17      -18.95    360.76 o 
  -6   3  21      612.86      232.63    363.52 o 
  -5   3  21        0.26      587.20    358.66 o 
  -4   3  21      265.70      153.94    340.86 o 
  -3   3  21       77.82      553.62    344.27 o 
  -2   3  21      355.26       36.20    306.87 o 
  -1   3  21        2.33      -35.25    294.42 o 
   0   3  21       70.68      132.65    301.86 o 
   1   3  21       16.07      209.60    299.86 o 
   2   3  21       25.72     -191.38    409.09 o 
   3   3  21      140.54       68.77    289.80 o 
   4   3  21        0.07     -209.47    267.78 o 
   5   3  21       93.81      612.75    305.37 o 
   6   3  21       37.34      476.59    294.57 o 
  -9   4  21        0.04      812.11    506.38 o 
  -8   4  21       32.33     -312.58    520.56 o 
  -7   4  21      119.05     -318.26    441.66 o 
  -6   4  21        4.86      460.28    554.44 o 
  -5   4  21       45.70      465.81    435.22 o 
  -4   4  21        0.01     -263.21    318.96 o 
  -3   4  21       23.35       -1.71    491.55 o 
  -2   4  21        6.96      395.87    329.42 o 
  -1   4  21        2.42      183.86    314.25 o 
   0   4  21      119.84      375.50    312.54 o 
   1   4  21       41.26      358.87    314.19 o 
   2   4  21      109.61      561.92    318.07 o 
   3   4  21      261.81      120.48    391.99 o 
   4   4  21       57.85      570.52    301.27 o 
   5   4  21       10.77       17.70    279.10 o 
  -8   5  21       92.22      197.77    698.60 o 
  -7   5  21       24.95      162.45    450.83 o 
  -6   5  21       17.91     -262.20    409.35 o 
  -5   5  21       96.13      197.43    430.00 o 
  -4   5  21      177.34      149.66    414.60 o 
  -3   5  21      561.77      865.89    427.49 o 
  -2   5  21        1.51      147.44    381.14 o 
  -1   5  21        2.60     -218.93    366.90 o 
   0   5  21       33.87      172.20    366.79 o 
   1   5  21     1151.42     1063.55    409.71 o 
   2   5  21     1506.76     2401.93   1052.21 o 
   3   5  21      281.60      133.47    348.04 o 
   4   5  21       14.23      216.96    717.08 o 
   5   5  21      294.38     -296.20    339.91 o 
  -7   6  21        6.51     -228.49    428.65 o 
  -6   6  21      227.70     -746.03    746.03 o 
  -5   6  21        0.97      233.63    412.95 o 
  -4   6  21      389.62     1102.47    458.93 o 
  -3   6  21      272.02      541.64    414.87 o 
  -2   6  21       38.83      603.01    502.08 o 
  -1   6  21      134.57      398.18    389.66 o 
   0   6  21       10.09      333.41    379.40 o 
   1   6  21       97.39      282.05    544.59 o 
   2   6  21      360.50      186.58    423.23 o 
   3   6  21        2.44      464.46    368.00 o 
   4   6  21       81.38      772.39    384.84 o 
  -6   7  21      135.83     -237.43    407.35 o 
  -5   7  21       17.34      101.24    429.76 o 
  -4   7  21      147.93      636.93    436.72 o 
  -3   7  21      185.75      -76.92    387.68 o 
  -2   7  21       69.57      526.53    628.99 o 
  -1   7  21        0.71     -238.87    354.23 o 
   0   7  21        7.27      160.17    519.94 o 
   1   7  21      369.01      400.88    502.08 o 
   2   7  21       81.05      545.79    539.04 o 
   3   7  21        4.54       53.95    432.47 o 
  -5   8  21       93.72      201.64    437.39 o 
  -4   8  21        0.81       34.73    406.59 o 
  -3   8  21      211.16      132.70    408.76 o 
  -2   8  21      116.64      550.07    406.17 o 
  -1   8  21       26.24     -206.95    348.19 o 
   0   8  21       51.14      212.29    374.55 o 
   1   8  21       58.82      284.52    376.15 o 
   2   8  21      115.24      793.25    392.57 o 
  -9   0  22      248.10      107.24    502.70 o 
  -8   0  22        1.04     -342.97    429.04 o 
  -7   0  22      994.58     1744.69    827.97 o 
  -6   0  22      302.56      278.59    444.20 o 
  -5   0  22     6511.14     4876.26   1257.35 o 
  -4   0  22      110.50      366.50    434.61 o 
  -3   0  22     1685.31     1807.06    488.08 o 
  -2   0  22     1270.86     1252.50    551.98 o 
  -1   0  22      305.89      647.29    404.07 o 
   0   0  22     2125.01     2466.55    500.00 o 
   1   0  22       58.88       21.97    373.65 o 
   2   0  22     6210.81     5686.13    626.54 o 
   3   0  22      129.86      125.65    358.04 o 
   4   0  22      925.76     1598.03    640.69 o 
   5   0  22      379.53     1602.96    606.19 o 
  -9   1  22      503.93      145.35    346.86 o 
  -8   1  22      223.04     -306.46    306.46 o 
  -7   1  22       18.21      139.10    316.16 o 
  -6   1  22     2357.11     2035.93    385.39 o 
  -5   1  22        2.25     -274.43    289.52 o 
  -4   1  22     4707.22     4775.30    972.77 o 
  -3   1  22      740.46      543.45    293.56 o 
  -2   1  22      209.47      259.55    290.24 o 
  -1   1  22      986.07      931.10    306.88 o 
   0   1  22       51.84      253.81    273.03 o 
   1   1  22     2194.07     2429.88    394.64 o 
   2   1  22      104.52      884.72    338.67 o 
   3   1  22     3420.29     3566.97    439.11 o 
   4   1  22      561.07      736.55    319.06 o 
   5   1  22     2189.27     2561.47    568.32 o 
  -8   2  22      491.98     -168.29    369.71 o 
  -7   2  22      453.41      750.44    396.90 o 
  -6   2  22      129.40      522.01    379.36 o 
  -5   2  22     3332.00     3484.70    595.15 o 
  -4   2  22      103.28      101.43    415.96 o 
  -3   2  22     1760.78     1727.48    395.73 o 
  -2   2  22     1304.54     1088.69    371.22 o 
  -1   2  22        1.72       -8.33    319.74 o 
   0   2  22      363.55      669.28    340.34 o 
   1   2  22      121.11       61.30    311.91 o 
   2   2  22     3641.24     3865.04    452.89 o 
   3   2  22      540.96      749.77    328.89 o 
   4   2  22     1951.24     2088.74    386.50 o 
   5   2  22      265.29      285.26    293.47 o 
  -8   3  22      443.89     1562.28    708.46 o 
  -7   3  22      310.21     -200.83    557.58 o 
  -6   3  22      856.79     1110.15    405.83 o 
  -5   3  22      293.99      101.29    358.27 o 
  -4   3  22     2972.40     2704.79    727.84 o 
  -3   3  22      146.76      -27.76    331.15 o 
  -2   3  22      646.26      454.90    350.67 o 
  -1   3  22      421.92      735.65    353.86 o 
   0   3  22       28.36      286.99    330.91 o 
   1   3  22      998.62     1028.30    348.62 o 
   2   3  22      580.59      739.95    330.70 o 
   3   3  22     1266.65     1479.12    356.15 o 
   4   3  22      668.67      877.25    329.95 o 
   5   3  22      706.39     1182.09    503.40 o 
  -8   4  22       77.92     -419.68    419.68 o 
  -7   4  22      502.94     -403.46    439.44 o 
  -6   4  22      112.78     -106.57    432.92 o 
  -5   4  22     1901.64     2465.14    545.74 o 
  -4   4  22      396.06      200.63    423.60 o 
  -3   4  22     2189.30     2512.96    429.93 o 
  -2   4  22     1377.48     1184.27    378.88 o 
  -1   4  22      157.90      203.21    354.90 o 
   0   4  22      101.40      415.07    334.53 o 
   1   4  22        1.49      498.51    319.00 o 
   2   4  22     1222.74     1252.16    360.13 o 
   3   4  22      325.65      914.35    326.02 o 
   4   4  22     1093.60     1470.24    362.05 o 
  -7   5  22       19.16      449.60    479.73 o 
  -6   5  22     1115.45      651.24    479.01 o 
  -5   5  22       75.93     -317.36    421.49 o 
  -4   5  22     1664.98     1793.95    505.29 o 
  -3   5  22      228.38      532.73    513.78 o 
  -2   5  22      356.00      476.88    420.19 o 
  -1   5  22      236.87      684.53    414.70 o 
   0   5  22       47.70      416.41    413.28 o 
   1   5  22     1589.50     2228.27    942.55 o 
   2   5  22      453.59      901.17    410.73 o 
   3   5  22     1978.14     2787.30    646.23 o 
   4   5  22      400.68     1020.65    405.93 o 
  -6   6  22        2.17     -415.83    415.83 o 
  -5   6  22     1367.29      953.56    478.03 o 
  -4   6  22      278.44      283.51    422.89 o 
  -3   6  22      654.48      706.39    436.45 o 
  -2   6  22      330.61       17.62    788.54 o 
  -1   6  22      227.50      375.29    402.92 o 
   0   6  22      807.51      932.25    826.74 o 
   1   6  22      103.04      352.12    400.31 o 
   2   6  22     1583.18     1674.74    532.27 o 
   3   6  22      959.21     1154.14    425.98 o 
  -5   7  22      148.57     -195.11    407.30 o 
  -4   7  22     2596.52     2400.89   1557.37 o 
  -3   7  22      182.43     -396.64    443.55 o 
  -2   7  22      135.01     1115.49    463.18 o 
  -1   7  22      638.17      672.57    632.68 o 
   0   7  22        9.30      -85.37    384.02 o 
   1   7  22      488.36      -18.73    385.71 o 
   2   7  22      294.56      292.65    393.56 o 
  -2   8  22       72.11      -65.30    569.23 o 
  -1   8  22      333.94     -266.13    532.27 o 
  -8   1  23       40.31     -311.21    311.21 o 
  -7   1  23        8.95       50.96    315.98 o 
  -6   1  23        1.11      -38.83    300.76 o 
  -5   1  23       76.74      114.89    409.29 o 
  -4   1  23       38.95       39.96    297.04 o 
  -3   1  23      316.14      463.45    305.85 o 
  -2   1  23       28.44      293.66    343.33 o 
  -1   1  23       11.45      404.51    341.92 o 
   0   1  23        0.13      110.00    317.89 o 
   1   1  23       62.12      213.21    320.27 o 
   2   1  23       89.70      489.01    323.35 o 
   3   1  23        6.27      432.21    427.42 o 
   4   1  23       37.49       94.87    297.80 o 
  -7   2  23        1.68     -209.89    462.43 o 
  -6   2  23       27.80      -72.62    357.62 o 
  -5   2  23       85.42      -11.40    358.74 o 
  -4   2  23        1.46       98.94    360.92 o 
  -3   2  23       16.03     -136.21    332.51 o 
  -2   2  23        0.12       76.71    335.34 o 
  -1   2  23       10.84      915.29    370.53 o 
   0   2  23      156.57      330.35    334.70 o 
   1   2  23      271.89      602.38    341.22 o 
   2   2  23       85.92     1139.28    360.41 o 
   3   2  23       35.58      250.33    304.20 o 
   4   2  23       41.48      764.07    325.27 o 
  -7   3  23      210.87      135.11    379.32 o 
  -6   3  23       66.42      -57.75    362.80 o 
  -5   3  23       14.22      223.06    489.35 o 
  -4   3  23       79.78      326.96    362.93 o 
  -3   3  23      446.86      627.02    365.67 o 
  -2   3  23      245.72      679.07    358.17 o 
  -1   3  23       45.39      328.24    343.43 o 
   0   3  23        5.62     -308.13    308.13 o 
   1   3  23       11.73      252.59    331.83 o 
   2   3  23      124.53      152.49    316.27 o 
   3   3  23       94.08      445.37    399.57 o 
   4   3  23       69.38      168.06    313.90 o 
  -6   4  23        6.05      -31.15    449.12 o 
  -5   4  23        8.37     -287.96    494.07 o 
  -4   4  23       64.22     -368.66    553.83 o 
  -3   4  23        3.47      295.03    427.70 o 
  -2   4  23       35.02      -36.00    327.35 o 
  -1   4  23       95.52     -173.70    327.39 o 
   0   4  23      193.52     1065.14    359.69 o 
   1   4  23        8.79      312.70    332.86 o 
   2   4  23        4.04      291.09    361.48 o 
   3   4  23       27.91      440.54    318.17 o 
  -6   5  23      119.87       36.66    723.86 o 
  -5   5  23        1.65       57.41    440.60 o 
  -4   5  23       25.19      375.71    596.95 o 
  -3   5  23        7.29     -419.36    539.66 o 
  -2   5  23       81.80        3.71    409.01 o 
  -1   5  23        0.00      649.58    431.96 o 
   0   5  23       45.08     -402.90    402.90 o 
   1   5  23       68.15      300.58    397.71 o 
   2   5  23        0.04       -8.23    369.42 o 
  -4   6  23        0.16      -44.79    882.18 o 
  -3   6  23       21.38     -173.74    431.85 o 
  -2   6  23       28.65      693.48    536.58 o 
  -1   6  23       16.81     -300.45    370.99 o 
   0   6  23      195.86      971.62    446.39 o 
   1   6  23      100.97      417.93    416.43 o 
  -6   0  24       82.84      -75.08    453.58 o 
  -5   0  24      360.02      375.78    459.13 o 
  -4   0  24     1719.56     2549.29    567.59 o 
  -3   0  24       36.71     -129.94    699.21 o 
  -2   0  24     1930.29     1954.67    519.07 o 
  -1   0  24      294.06      -98.37    432.47 o 
   0   0  24        1.68      713.01    426.95 o 
   1   0  24      100.61      606.07    413.94 o 
   2   0  24      365.46      768.83    604.96 o 
   3   0  24     1034.73      765.13    611.12 o 
  -6   1  24      149.29      342.53    375.11 o 
  -5   1  24      782.51      405.11    375.10 o 
  -4   1  24       26.92      191.50    379.15 o 
  -3   1  24      983.26     1219.38    387.63 o 
  -2   1  24       71.96      368.80    350.60 o 
  -1   1  24     1479.56     1488.70    396.75 o 
   0   1  24       37.00      283.30    338.99 o 
   1   1  24       11.74      102.00    322.96 o 
   2   1  24     1446.98     1508.49    385.18 o 
   3   1  24       11.92      583.04    339.33 o 
  -6   2  24      119.62      130.22    390.11 o 
  -5   2  24       55.47      -44.96    364.67 o 
  -4   2  24     1095.23      919.48    402.65 o 
  -3   2  24       19.41       29.58    356.04 o 
  -2   2  24     1752.01     1734.89    423.50 o 
  -1   2  24      511.84      -21.60    342.67 o 
   0   2  24      607.15      752.42    370.00 o 
   1   2  24      463.86      466.32    344.27 o 
   2   2  24      231.33      985.47    360.00 o 
   3   2  24     1696.34     1642.99    441.86 o 
  -6   3  24      304.39       91.42    378.24 o 
  -5   3  24      628.90      389.56    380.08 o 
  -4   3  24      444.12      346.61    376.91 o 
  -3   3  24     2947.97     3726.52    915.52 o 
  -2   3  24      152.49       26.82    351.04 o 
  -1   3  24     1102.30     1018.56    380.99 o 
   0   3  24      218.11      110.95    340.23 o 
   1   3  24       60.70      163.95    331.02 o 
   2   3  24      296.92      303.57    456.41 o 
  -5   4  24        0.20      191.90    470.16 o 
  -4   4  24     1856.45     1507.42    558.76 o 
  -3   4  24      167.74     -107.97    429.87 o 
  -2   4  24     2131.75     2590.91    556.29 o 
  -1   4  24        4.12      520.49    361.42 o 
   0   4  24     1360.16     1226.93    383.13 o 
   1   4  24      259.24      265.86    338.39 o 
  -3   5  24     2309.45     2780.92    569.73 o 
  -2   5  24        2.94     -261.34    502.70 o 
  -1   5  24     1611.51     1293.37    494.69 o 
   0   5  24        4.84      195.07    418.62 o 
  -5   1  25        1.60      168.80    646.85 o 
  -4   1  25        6.35     -310.19    343.34 o 
  -3   1  25        2.22      308.79    356.35 o 
  -2   1  25       62.11      725.05    375.01 o 
  -1   1  25       11.73      518.68    630.47 o 
   0   1  25        9.79     -192.72    386.36 o 
   1   1  25       11.51      336.93    344.18 o 
  -4   2  25        4.35     -171.26    363.13 o 
  -3   2  25       32.75      -66.41    354.02 o 
  -2   2  25      122.51      624.66    370.21 o 
  -1   2  25       78.09      975.14    380.82 o 
   0   2  25        4.36      549.90    360.83 o 
  -3   3  25      195.36      532.09    389.76 o 
  -2   3  25      187.00      125.68    355.91 o 
  -1   3  25       91.25      211.16    451.70 o 
                                                 
